# Supplementary material for: Comprehensive Serum Glycopeptide Spectra Analysis Combined with Machine Learning for Early Detection of Lung Cancer: A Case–Control Study
Source: Cancers (Basel). 2025 Apr 27;17(9):1474. doi: 10.3390/cancers17091474 (PMC12071138; doi:10.3390/cancers17091474)
Supplement: Supplementary file 1 [file cancers-17-01474-s001.zip]

Archive with 3 entries (2 files):
- Supplementary Materials/
- Supplementary Materials/NeuralNetwork_Idenntifying_LGC.py
- Supplementary Materials/EGP_PeakList_Final.xlsx
