# Supplementary material for: Comprehensive Serum Glycopeptide Spectra Analysis Combined with Machine Learning for Early Detection of Lung Cancer: A Case–Control Study
Source: Cancers (Basel). 2025 Apr 27;17(9):1474. doi: 10.3390/cancers17091474 (PMC12071138; doi:10.3390/cancers17091474)
Supplement: Supplementary file 1 [file cancers-17-01474-s001.zip › Supplementary Materials/EGP_PeakList_Final.xlsx]

## Sheet: EGPs
Compound Number	Name	Detected m/z	Rt	Charge	Exact MW
G00001	Glycopeptide 00001	1150.41	0.57	3	3448.2
G00002	Glycopeptide 00002	1266.45	0.71	2	2530.88
G00003	Glycopeptide 00003	1324.98	0.64	2	2647.95
G00004	Glycopeptide 00004	1353.49	0.66	2	2704.97
G00005	Glycopeptide 00005	1425.52	0.68	3	4273.53
G00006	Glycopeptide 00006	1274.46	0.64	2	2546.91
G00007	Glycopeptide 00007	1579.07	0.66	4	6312.26
G00008	Glycopeptide 00008	1101.73	0.65	3	3302.16
G00009	Glycopeptide 00009	1438.52	0.75	3	4312.54
G00011	Glycopeptide 00011	1218.1	0.77	3	3651.27
G00013	Glycopeptide 00013	1474.54	0.73	3	4420.59
G00014	Glycopeptide 00014	1521.52	0.84	3	4561.52
G00015	Glycopeptide 00015	1522.52	0.77	3	4564.54
G00016	Glycopeptide 00016	1267.12	0.76	3	3798.33
G00017	Glycopeptide 00017	1527.89	0.77	3	4580.66
G00018	Glycopeptide 00018	1000.03	0.85	3	2997.06
G00019	Glycopeptide 00019	1211.44	0.79	3	3631.31
G00020	Glycopeptide 00020	1827.65	0.77	2	3653.29
G00023	Glycopeptide 00023	1017.04	0.89	3	3048.11
G00024	Glycopeptide 00024	1499.54	0.82	2	2997.07
G00025	Glycopeptide 00025	1525.57	0.91	2	3049.13
G00026	Glycopeptide 00026	1260.47	0.85	3	3778.38
G00027	Glycopeptide 00027	1430.52	0.81	3	4288.54
G00028	Glycopeptide 00028	1479.2	0.8	3	4434.59
G00029	Glycopeptide 00029	1231.44	0.86	3	3691.3
G00030	Glycopeptide 00030	1084.4	0.88	3	3250.19
G00033	Glycopeptide 00033	1012.7	0.97	3	3035.06
G00035	Glycopeptide 00035	1443.87	0.93	3	4328.57
G00036	Glycopeptide 00036	1519.55	0.98	2	3037.08
G00038	Glycopeptide 00038	1028.04	1.29	3	3081.11
G00039	Glycopeptide 00039	1018.04	1.12	3	3051.09
G00040	Glycopeptide 00040	1478.55	1.14	2	2955.08
G00041	Glycopeptide 00041	1273.8	1.13	3	3818.38
G00042	Glycopeptide 00042	1397.03	1.23	2	2792.04
G00043	Glycopeptide 00043	1417.54	1.25	2	2833.06
G00044	Glycopeptide 00044	1082.06	1.27	3	3243.17
G00045	Glycopeptide 00045	1003.01	1.24	3	3006
G00046	Glycopeptide 00046	1316	1.28	2	2629.99
G00047	Glycopeptide 00047	1344.51	1.29	2	2687.01
G00049	Glycopeptide 00049	1423.99	1.26	2	2845.96
G00050	Glycopeptide 00050	1324	1.3	2	2645.98
G00052	Glycopeptide 00052	1623.6	1.28	2	3245.18
G00054	Glycopeptide 00054	1597.27	1.76	3	4788.78
G00057	Glycopeptide 00057	1169.93	1.82	2	2337.85
G00060	Glycopeptide 00060	1037.05	2.35	3	3108.14
G00061	Glycopeptide 00061	1389.03	2.53	2	2776.05
G00062	Glycopeptide 00062	1308	2.69	2	2613.99
G00064	Glycopeptide 00064	1113.41	2.74	3	3337.22
G00066	Glycopeptide 00066	1080.38	3.01	2	2158.75
G00067	Glycopeptide 00067	1051.87	3.04	2	2101.73
G00071	Glycopeptide 00071	1066.97	3.36	2	2131.92
G00075	Glycopeptide 00075	1085.94	3.42	2	2169.86
G00076	Glycopeptide 00076	1091.43	3.43	2	2180.84
G00077	Glycopeptide 00077	1078.45	3.4	2	2154.88
G00079	Glycopeptide 00079	1115.96	3.44	2	2229.91
G00080	Glycopeptide 00080	1095.48	3.48	2	2188.94
G00081	Glycopeptide 00081	1057.96	3.49	2	2113.9
G00082	Glycopeptide 00082	1120.88	3.47	2	2239.75
G00083	Glycopeptide 00083	1208.78	3.56	3	3623.32
G00084	Glycopeptide 00084	1813.18	3.61	4	7248.67
G00088	Glycopeptide 00088	1758.41	3.77	4	7029.6
G00089	Glycopeptide 00089	1794.92	3.8	4	7175.65
G00090	Glycopeptide 00090	1721.89	3.86	4	6883.55
G00094	Glycopeptide 00094	1557.84	3.88	4	6227.32
G00095	Glycopeptide 00095	1630.61	4	4	6518.42
G00098	Glycopeptide 00098	1980.42	3.9	3	5938.24
G00099	Glycopeptide 00099	1858.71	4	3	5573.11
G00101	Glycopeptide 00101	1667.13	3.99	4	6664.47
G00102	Glycopeptide 00102	1955.74	4.13	3	5864.21
G00109	Glycopeptide 00109	1069.36	4.66	2	2136.71
G00111	Glycopeptide 00111	1072.44	4.63	2	2142.86
G00118	Glycopeptide 00118	1632.62	5.92	3	4894.82
G00123	Glycopeptide 00123	1472.57	5.73	2	2943.13
G00130	Glycopeptide 00130	1007.43	5.62	2	2012.85
G00134	Glycopeptide 00134	1597.65	6	3	4789.94
G00135	Glycopeptide 00135	1616.66	5.99	3	4846.95
G00136	Glycopeptide 00136	1014.92	5.41	2	2027.83
G00139	Glycopeptide 00139	1536.62	6.13	2	3071.22
G00144	Glycopeptide 00144	1181.81	6.07	3	3542.42
G00145	Glycopeptide 00145	1556.61	6.17	3	4666.81
G00146	Glycopeptide 00146	1365.52	6.07	3	4093.54
G00147	Glycopeptide 00147	1795.73	6.18	3	5384.16
G00148	Glycopeptide 00148	1543.3	6.1	3	4626.87
G00152	Glycopeptide 00152	1746.71	6.07	3	5237.1
G00158	Glycopeptide 00158	1527.96	6.26	3	4580.86
G00159	Glycopeptide 00159	1728.69	6.43	3	5183.04
G00160	Glycopeptide 00160	1962.49	6.49	3	5884.44
G00162	Glycopeptide 00162	2224.24	6.44	3	6669.71
G00164	Glycopeptide 00164	1150.76	6.5	3	3449.27
G00166	Glycopeptide 00166	1200.48	6.37	3	3598.42
G00167	Glycopeptide 00167	1032.9	6.48	2	2063.78
G00169	Glycopeptide 00169	1456.59	6.47	3	4366.74
G00171	Glycopeptide 00171	1229.2	6.55	3	3684.58
G00174	Glycopeptide 00174	1407.58	6.48	3	4219.73
G00175	Glycopeptide 00175	1844.81	6.46	2	3687.59
G00176	Glycopeptide 00176	1414.21	6.49	3	4239.6
G00179	Glycopeptide 00179	1158.44	6.61	3	3472.3
G00184	Glycopeptide 00184	1554.61	6.57	3	4660.8
G00191	Glycopeptide 00191	1236.01	6.86	2	2470.01
G00193	Glycopeptide 00193	1198.81	6.87	3	3593.42
G00196	Glycopeptide 00196	1394.64	6.83	2	2787.26
G00199	Glycopeptide 00199	1177.79	6.89	3	3530.34
G00200	Glycopeptide 00200	1253.5	6.97	2	2504.99
G00203	Glycopeptide 00203	1469.9	6.88	3	4406.67
G00205	Glycopeptide 00205	1212.14	6.71	3	3633.39
G00206	Glycopeptide 00206	1421.21	6.88	3	4260.6
G00210	Glycopeptide 00210	1251.15	6.97	3	3750.42
G00211	Glycopeptide 00211	1434.55	7.07	3	4300.63
G00213	Glycopeptide 00213	1877.23	7.11	2	3752.44
G00215	Glycopeptide 00215	1675.67	6.87	3	5024
G00216	Glycopeptide 00216	1186.82	7.12	3	3557.43
G00218	Glycopeptide 00218	1087.96	7.09	2	2173.9
G00219	Glycopeptide 00219	1172.58	7.18	2	2343.14
G00220	Glycopeptide 00220	1845.88	7.04	3	5534.63
G00221	Glycopeptide 00221	1652.01	7.03	3	4952.99
G00223	Glycopeptide 00223	1932.4	7.17	3	5794.19
G00224	Glycopeptide 00224	1212.61	7.26	2	2423.2
G00225	Glycopeptide 00225	1221.13	7.09	3	3660.36
G00227	Glycopeptide 00227	1835.37	7.15	3	5503.09
G00229	Glycopeptide 00229	1153.51	7.22	3	3457.5
G00230	Glycopeptide 00230	1584.32	7.05	3	4749.93
G00235	Glycopeptide 00235	1524.19	7.12	2	3046.36
G00237	Glycopeptide 00237	1338.91	7.28	3	4013.72
G00238	Glycopeptide 00238	1685.73	7.24	2	3369.45
G00239	Glycopeptide 00239	1184.07	7.23	2	2366.12
G00240	Glycopeptide 00240	1733.68	7.27	3	5198.01
G00241	Glycopeptide 00241	1133.46	7.3	2	2264.91
G00243	Glycopeptide 00243	1127.05	7.3	2	2252.09
G00244	Glycopeptide 00244	1674.25	7.25	2	3346.49
G00246	Glycopeptide 00246	1134.5	7.31	3	3400.46
G00248	Glycopeptide 00248	1616.29	7.25	3	4845.86
G00249	Glycopeptide 00249	1640.3	7.19	3	4917.88
G00250	Glycopeptide 00250	1123.48	7.33	3	3367.43
G00251	Glycopeptide 00251	1139.56	7.16	2	2277.1
G00252	Glycopeptide 00252	1335.13	7.26	2	2668.24
G00253	Glycopeptide 00253	1156.07	7.26	2	2310.13
G00254	Glycopeptide 00254	1283.52	7.3	3	3847.54
G00256	Glycopeptide 00256	1772	7.28	3	5312.98
G00258	Glycopeptide 00258	1276.93	7.33	2	2551.84
G00259	Glycopeptide 00259	1713.33	7.29	3	5136.96
G00260	Glycopeptide 00260	1762.35	7.34	3	5284.02
G00262	Glycopeptide 00262	1648.66	7.18	3	4942.95
G00263	Glycopeptide 00263	1907.73	7.34	3	5720.16
G00264	Glycopeptide 00264	1456.64	7.3	2	2911.26
G00267	Glycopeptide 00267	1357.53	7.43	2	2713.04
G00268	Glycopeptide 00268	1821.69	7.36	3	5462.06
G00270	Glycopeptide 00270	1748.92	7.38	2	3495.83
G00271	Glycopeptide 00271	1859.38	7.35	3	5575.11
G00272	Glycopeptide 00272	1877.73	7.27	3	5630.16
G00274	Glycopeptide 00274	1019.38	7.42	2	2036.74
G00275	Glycopeptide 00275	1732.32	7.35	3	5193.93
G00276	Glycopeptide 00276	1810.69	7.39	3	5429.06
G00277	Glycopeptide 00277	1142.49	7.54	2	2282.96
G00278	Glycopeptide 00278	1591.61	7.39	3	4771.82
G00279	Glycopeptide 00279	1610.62	7.56	3	4828.83
G00280	Glycopeptide 00280	1285.19	7.47	5	6420.9
G00281	Glycopeptide 00281	1450	7.47	2	2897.98
G00284	Glycopeptide 00284	1096.51	7.26	2	2191
G00285	Glycopeptide 00285	1117.98	7.32	2	2233.95
G00286	Glycopeptide 00286	1531.65	7.46	2	3061.28
G00287	Glycopeptide 00287	1089.49	7.57	2	2176.97
G00288	Glycopeptide 00288	1502.65	7.48	2	3003.29
G00290	Glycopeptide 00290	1050.97	7.43	2	2099.92
G00291	Glycopeptide 00291	1374.22	7.53	3	4119.64
G00292	Glycopeptide 00292	1733.31	7.41	3	5196.92
G00294	Glycopeptide 00294	1478.9	7.52	3	4433.68
G00295	Glycopeptide 00295	1430.22	7.57	3	4287.62
G00297	Glycopeptide 00297	1000.48	7.67	2	1998.94
G00298	Glycopeptide 00298	1105.99	7.52	2	2209.96
G00299	Glycopeptide 00299	1266.18	7.54	3	3795.53
G00300	Glycopeptide 00300	1726.66	7.54	3	5176.96
G00302	Glycopeptide 00302	1437.27	7.38	3	4308.78
G00303	Glycopeptide 00303	1211.47	7.62	3	3631.39
G00307	Glycopeptide 00307	1430.55	7.54	3	4288.63
G00311	Glycopeptide 00311	1053.52	7.76	2	2105.03
G00313	Glycopeptide 00313	1135.5	7.72	2	2268.99
G00315	Glycopeptide 00315	1533.96	7.66	5	7664.78
G00316	Glycopeptide 00316	1127.48	7.6	2	2252.94
G00317	Glycopeptide 00317	1136.51	7.71	3	3406.52
G00319	Glycopeptide 00319	1257.99	7.72	2	2513.97
G00320	Glycopeptide 00320	1054.52	7.8	2	2107.03
G00321	Glycopeptide 00321	1604.95	7.68	3	4811.84
G00322	Glycopeptide 00322	1716.81	7.66	2	3431.61
G00323	Glycopeptide 00323	1007.01	7.73	2	2012.01
G00324	Glycopeptide 00324	1067.51	7.76	2	2133
G00325	Glycopeptide 00325	1562.95	7.83	3	4685.83
G00328	Glycopeptide 00328	1220.49	7.78	2	2438.96
G00329	Glycopeptide 00329	1514.26	7.81	3	4539.76
G00330	Glycopeptide 00330	1295.52	7.57	3	3883.54
G00331	Glycopeptide 00331	1804.68	7.65	3	5411.03
G00334	Glycopeptide 00334	1191.98	7.7	2	2381.95
G00335	Glycopeptide 00335	1025.92	7.95	2	2049.82
G00336	Glycopeptide 00336	1144.54	7.75	2	2287.06
G00337	Glycopeptide 00337	1356.59	7.68	2	2711.16
G00338	Glycopeptide 00338	1714.83	7.71	2	3427.65
G00340	Glycopeptide 00340	1103.49	7.88	2	2204.96
G00342	Glycopeptide 00342	1778.67	7.79	3	5332.99
G00343	Glycopeptide 00343	1120.51	7.95	2	2239.01
G00344	Glycopeptide 00344	1140.78	7.82	3	3419.33
G00345	Glycopeptide 00345	1711.68	7.92	2	3421.35
G00347	Glycopeptide 00347	1082.01	7.88	2	2161.99
G00348	Glycopeptide 00348	1084.51	7.84	2	2167.01
G00350	Glycopeptide 00350	1118.97	7.75	2	2235.92
G00352	Glycopeptide 00352	1585.94	7.88	3	4754.79
G00353	Glycopeptide 00353	1533.28	7.91	3	4596.81
G00356	Glycopeptide 00356	1224.57	7.98	2	2447.12
G00357	Glycopeptide 00357	1458.61	8.04	2	2915.2
G00359	Glycopeptide 00359	1886.73	7.94	2	3771.45
G00361	Glycopeptide 00361	1107.49	7.89	2	2212.97
G00364	Glycopeptide 00364	1401.1	8.11	2	2800.19
G00365	Glycopeptide 00365	1328.16	8.05	2	2654.3
G00366	Glycopeptide 00366	1479.26	8.07	3	4434.77
G00369	Glycopeptide 00369	1329.52	8.13	2	2657.02
G00370	Glycopeptide 00370	1533.61	7.97	3	4597.8
G00371	Glycopeptide 00371	1364.11	7.99	2	2726.2
G00373	Glycopeptide 00373	1552.29	7.98	3	4653.84
G00375	Glycopeptide 00375	1527.61	7.96	3	4579.8
G00376	Glycopeptide 00376	1465.58	8	3	4393.73
G00379	Glycopeptide 00379	1490.6	8.19	3	4468.78
G00381	Glycopeptide 00381	1051.52	8.17	2	2101.02
G00382	Glycopeptide 00382	1447.62	8.16	3	4339.85
G00383	Glycopeptide 00383	1630.31	8.16	3	4887.91
G00384	Glycopeptide 00384	1681.78	8.12	2	3361.54
G00385	Glycopeptide 00385	1724.72	8.07	3	5171.12
G00386	Glycopeptide 00386	1510.95	8.11	3	4529.84
G00388	Glycopeptide 00388	1578.65	8.1	3	4732.94
G00389	Glycopeptide 00389	1597.64	8.13	3	4789.9
G00390	Glycopeptide 00390	1709.68	8.44	3	5126.02
G00392	Glycopeptide 00392	1562.62	8.07	3	4684.83
G00393	Glycopeptide 00393	1027.52	8.21	2	2053.02
G00394	Glycopeptide 00394	1300.5	8.26	2	2598.99
G00395	Glycopeptide 00395	1652.78	8.17	2	3303.53
G00396	Glycopeptide 00396	1041.94	8.17	2	2081.87
G00398	Glycopeptide 00398	1303.61	8.32	2	2605.2
G00399	Glycopeptide 00399	1136.03	8.03	2	2270.05
G00400	Glycopeptide 00400	1441.59	8.23	3	4321.76
G00402	Glycopeptide 00402	1471.28	8.28	3	4410.81
G00403	Glycopeptide 00403	2118.81	8.24	4	8471.21
G00404	Glycopeptide 00404	1023	8.15	2	2043.98
G00405	Glycopeptide 00405	1154.46	8.28	3	3460.36
G00408	Glycopeptide 00408	1954.51	8.28	4	7814
G00409	Glycopeptide 00409	1096.01	8.08	2	2190
G00412	Glycopeptide 00412	1247.65	8.29	2	2493.28
G00413	Glycopeptide 00413	1374.56	8.57	3	4120.65
G00414	Glycopeptide 00414	1325.56	8.38	3	3973.66
G00415	Glycopeptide 00415	1690.77	8.26	2	3379.52
G00416	Glycopeptide 00416	1422.59	8.3	3	4264.74
G00417	Glycopeptide 00417	1557.11	8.44	2	3112.19
G00419	Glycopeptide 00419	1454.62	8.41	2	2907.23
G00424	Glycopeptide 00424	1524.71	8.38	2	3047.41
G00426	Glycopeptide 00426	1203.52	8.45	3	3607.53
G00427	Glycopeptide 00427	1274.61	8.39	2	2547.2
G00428	Glycopeptide 00428	1331.61	8.41	2	2661.2
G00437	Glycopeptide 00437	1491.27	8.44	3	4470.78
G00439	Glycopeptide 00439	1129.47	8.63	3	3385.38
G00440	Glycopeptide 00440	1164.49	8.48	2	2326.97
G00442	Glycopeptide 00442	1662.32	8.62	3	4983.94
G00443	Glycopeptide 00443	1210.53	8.58	3	3628.58
G00444	Glycopeptide 00444	1348.2	8.68	3	4041.58
G00447	Glycopeptide 00447	1027.95	8.57	2	2053.89
G00448	Glycopeptide 00448	1484.62	8.63	3	4450.84
G00449	Glycopeptide 00449	1097	8.66	2	2191.99
G00450	Glycopeptide 00450	1280.59	8.89	2	2559.17
G00451	Glycopeptide 00451	1195.52	8.58	3	3583.54
G00452	Glycopeptide 00452	1251.17	8.56	3	3750.49
G00453	Glycopeptide 00453	1251.51	8.55	3	3751.51
G00455	Glycopeptide 00455	1079.98	8.7	2	2157.94
G00458	Glycopeptide 00458	1392.59	8.69	3	4174.75
G00459	Glycopeptide 00459	1308.53	8.66	3	3922.58
G00460	Glycopeptide 00460	1443.24	8.66	3	4326.71
G00461	Glycopeptide 00461	1445.23	8.7	3	4332.68
G00462	Glycopeptide 00462	1710.34	8.61	3	5128
G00463	Glycopeptide 00463	1039.44	8.75	2	2076.86
G00464	Glycopeptide 00464	1100.5	8.68	2	2198.98
G00465	Glycopeptide 00465	1367.22	8.61	3	4098.64
G00466	Glycopeptide 00466	1068.5	8.63	2	2134.98
G00467	Glycopeptide 00467	1226.49	8.67	3	3676.45
G00468	Glycopeptide 00468	1264.52	8.68	3	3790.54
G00471	Glycopeptide 00471	1122.99	8.66	2	2243.96
G00473	Glycopeptide 00473	1592.29	8.73	3	4773.84
G00474	Glycopeptide 00474	1815.79	8.68	2	3629.57
G00475	Glycopeptide 00475	1095.46	8.73	2	2188.91
G00476	Glycopeptide 00476	1054.41	8.72	2	2106.81
G00478	Glycopeptide 00478	1646.69	8.86	3	4937.04
G00479	Glycopeptide 00479	1912.78	8.73	3	5735.31
G00481	Glycopeptide 00481	1132.01	8.67	2	2262.01
G00482	Glycopeptide 00482	1275.17	8.8	3	3822.5
G00483	Glycopeptide 00483	1405.9	8.71	3	4214.68
G00484	Glycopeptide 00484	2056.92	8.78	3	6167.73
G00485	Glycopeptide 00485	1108.49	8.73	2	2214.96
G00487	Glycopeptide 00487	1543.6	8.81	3	4627.78
G00488	Glycopeptide 00488	1693.69	8.75	3	5078.06
G00489	Glycopeptide 00489	1939.5	8.76	3	5815.48
G00490	Glycopeptide 00490	1958.51	8.82	3	5872.51
G00491	Glycopeptide 00491	1126.05	8.76	2	2250.08
G00493	Glycopeptide 00493	1220.58	8.78	2	2439.15
G00494	Glycopeptide 00494	1234.15	8.92	3	3699.41
G00495	Glycopeptide 00495	1834.89	8.87	2	3667.76
G00496	Glycopeptide 00496	1913.77	8.81	2	3825.53
G00497	Glycopeptide 00497	1014.97	8.81	2	2027.93
G00498	Glycopeptide 00498	1245.14	8.91	3	3732.41
G00499	Glycopeptide 00499	1324.86	8.81	3	3971.56
G00500	Glycopeptide 00500	1343.53	8.83	3	4027.56
G00501	Glycopeptide 00501	1243.89	8.84	3	3728.66
G00504	Glycopeptide 00504	1134.01	8.67	2	2266
G00505	Glycopeptide 00505	1261.52	8.81	2	2521.03
G00506	Glycopeptide 00506	1022.49	8.95	2	2042.97
G00508	Glycopeptide 00508	1456.59	8.92	3	4366.74
G00509	Glycopeptide 00509	1247.51	8.94	2	2493
G00511	Glycopeptide 00511	1332.12	8.82	4	5324.46
G00512	Glycopeptide 00512	1705.32	9.07	3	5112.94
G00513	Glycopeptide 00513	1406.63	9	2	2811.25
G00514	Glycopeptide 00514	1576.63	8.87	3	4726.87
G00515	Glycopeptide 00515	1224.57	8.89	2	2447.13
G00517	Glycopeptide 00517	1617.69	8.93	2	3233.37
G00518	Glycopeptide 00518	1859.77	9	2	3717.52
G00519	Glycopeptide 00519	1253.1	8.99	2	2504.19
G00520	Glycopeptide 00520	1192.57	8.98	2	2383.13
G00521	Glycopeptide 00521	1452.64	9.01	2	2903.26
G00522	Glycopeptide 00522	1143.56	9.07	2	2285.1
G00523	Glycopeptide 00523	1286.17	9.03	3	3855.49
G00524	Glycopeptide 00524	1357.21	9.12	3	4068.62
G00526	Glycopeptide 00526	1458.59	8.95	3	4372.74
G00527	Glycopeptide 00527	1258.82	8.99	3	3773.43
G00528	Glycopeptide 00528	1239.84	9.04	3	3716.49
G00529	Glycopeptide 00529	1282.13	9.08	2	2562.24
G00532	Glycopeptide 00532	1350.89	9.22	3	4049.64
G00535	Glycopeptide 00535	1091.03	9.06	2	2180.04
G00536	Glycopeptide 00536	1003.95	9.17	2	2005.89
G00539	Glycopeptide 00539	1597.65	9.13	3	4789.94
G00540	Glycopeptide 00540	1888.78	9.13	2	3775.54
G00541	Glycopeptide 00541	1085.01	9.21	2	2168
G00542	Glycopeptide 00542	1688.31	9.09	2	3374.61
G00543	Glycopeptide 00543	1338.17	9.06	3	4011.48
G00544	Glycopeptide 00544	1113.52	9.1	2	2225.02
G00545	Glycopeptide 00545	1481.61	9.09	3	4441.82
G00546	Glycopeptide 00546	1416.63	9.24	2	2831.25
G00547	Glycopeptide 00547	1510.96	9.18	3	4529.84
G00548	Glycopeptide 00548	1096.5	8.86	2	2190.98
G00549	Glycopeptide 00549	1099.01	9.23	2	2196.01
G00550	Glycopeptide 00550	1235.55	9.2	3	3703.62
G00552	Glycopeptide 00552	1303.08	9.22	2	2604.15
G00553	Glycopeptide 00553	1309.62	9.16	2	2617.23
G00554	Glycopeptide 00554	1345.57	9.44	2	2689.12
G00555	Glycopeptide 00555	1375.55	9.29	3	4123.64
G00556	Glycopeptide 00556	1531.61	9.26	3	4591.82
G00557	Glycopeptide 00557	1567.63	9.28	3	4699.88
G00558	Glycopeptide 00558	1586.64	9.37	3	4756.89
G00559	Glycopeptide 00559	1994.8	9.21	4	7975.17
G00560	Glycopeptide 00560	1165.52	9.24	2	2329.01
G00561	Glycopeptide 00561	1578.64	9.2	3	4732.9
G00562	Glycopeptide 00562	1938.45	9.21	3	5812.33
G00563	Glycopeptide 00563	1111.81	9.28	5	5554.01
G00566	Glycopeptide 00566	1466.57	9.37	3	4396.68
G00569	Glycopeptide 00569	1670.35	9.35	3	5008.03
G00571	Glycopeptide 00571	1823.76	9.25	2	3645.51
G00574	Glycopeptide 00574	2191.06	9.19	3	6570.14
G00575	Glycopeptide 00575	1125.5	9.21	2	2248.99
G00576	Glycopeptide 00576	1557.28	9.34	3	4668.81
G00578	Glycopeptide 00578	1889.77	9.22	3	5666.28
G00580	Glycopeptide 00580	1454.29	9.35	3	4359.84
G00581	Glycopeptide 00581	1538.27	9.32	3	4611.79
G00582	Glycopeptide 00582	1541.26	9.41	3	4620.75
G00583	Glycopeptide 00583	1541.6	9.41	3	4621.77
G00584	Glycopeptide 00584	1692.34	9.33	3	5073.99
G00585	Glycopeptide 00585	1790.05	9.36	3	5367.13
G00586	Glycopeptide 00586	1045.47	9.28	2	2088.93
G00588	Glycopeptide 00588	1548.26	9.54	3	4641.75
G00591	Glycopeptide 00591	1112.48	9.33	3	3334.41
G00592	Glycopeptide 00592	1436.23	9.32	3	4305.65
G00593	Glycopeptide 00593	1741.37	9.34	3	5221.08
G00594	Glycopeptide 00594	1097.51	9.26	2	2193
G00596	Glycopeptide 00596	1522.62	9.36	3	4564.85
G00597	Glycopeptide 00597	1670.69	9.38	3	5009.06
G00599	Glycopeptide 00599	1514.67	9.37	2	3027.32
G00600	Glycopeptide 00600	1589.64	9.37	3	4765.9
G00604	Glycopeptide 00604	1604.69	9.32	3	4811.05
G00605	Glycopeptide 00605	1727.72	9.33	3	5180.13
G00606	Glycopeptide 00606	1728.04	9.29	3	5181.11
G00607	Glycopeptide 00607	1576.96	9.24	3	4727.87
G00608	Glycopeptide 00608	1320.53	9.44	3	3958.55
G00609	Glycopeptide 00609	1331.54	9.42	3	3991.6
G00610	Glycopeptide 00610	1106.99	9.51	2	2211.97
G00611	Glycopeptide 00611	1344.9	9.44	3	4031.67
G00612	Glycopeptide 00612	1749.76	9.38	2	3497.51
G00615	Glycopeptide 00615	1341.57	9.44	3	4021.68
G00617	Glycopeptide 00617	2135.6	9.47	4	8538.37
G00618	Glycopeptide 00618	1564.92	9.56	3	4691.73
G00619	Glycopeptide 00619	1635.63	9.44	3	4903.87
G00623	Glycopeptide 00623	1312.87	9.46	3	3935.58
G00624	Glycopeptide 00624	1473.64	9.47	3	4417.89
G00626	Glycopeptide 00626	1381.26	9.51	3	4140.75
G00629	Glycopeptide 00629	1332.58	9.5	3	3994.73
G00631	Glycopeptide 00631	1248.43	9.57	2	2494.85
G00632	Glycopeptide 00632	2027.88	9.53	2	4053.74
G00633	Glycopeptide 00633	1599.96	9.47	3	4796.87
G00634	Glycopeptide 00634	1315.53	9.53	3	3943.56
G00636	Glycopeptide 00636	1940.5	9.5	4	7757.98
G00637	Glycopeptide 00637	2009.86	9.61	2	4017.7
G00638	Glycopeptide 00638	1172.49	9.8	2	2342.95
G00639	Glycopeptide 00639	1340.24	9.54	3	4017.7
G00640	Glycopeptide 00640	1570.98	9.53	3	4709.91
G00641	Glycopeptide 00641	1756.37	9.69	3	5266.07
G00642	Glycopeptide 00642	1759.67	9.56	3	5275.99
G00643	Glycopeptide 00643	1326.21	9.61	3	3975.61
G00644	Glycopeptide 00644	1468.28	9.59	3	4401.81
G00647	Glycopeptide 00647	1601.01	9.54	3	4800.01
G00648	Glycopeptide 00648	1608.34	9.64	3	4821.99
G00649	Glycopeptide 00649	1400.63	9.56	3	4198.87
G00650	Glycopeptide 00650	1411.56	9.63	3	4231.66
G00651	Glycopeptide 00651	1412.22	9.65	3	4233.64
G00653	Glycopeptide 00653	1549.34	9.61	3	4645
G00654	Glycopeptide 00654	1551.33	9.65	3	4650.95
G00656	Glycopeptide 00656	1525.29	9.53	2	3048.56
G00657	Glycopeptide 00657	1804.72	9.65	3	5411.13
G00658	Glycopeptide 00658	1555.27	9.6	3	4662.77
G00659	Glycopeptide 00659	1499.59	9.74	3	4495.76
G00660	Glycopeptide 00660	1565.31	9.79	3	4692.89
G00666	Glycopeptide 00666	1330.52	9.61	3	3988.53
G00667	Glycopeptide 00667	1470.7	9.67	3	4409.08
G00668	Glycopeptide 00668	1054.98	9.65	2	2107.95
G00670	Glycopeptide 00670	1451.7	9.61	3	4352.08
G00672	Glycopeptide 00672	1281.17	9.76	3	3840.49
G00673	Glycopeptide 00673	1769.74	9.79	3	5306.19
G00674	Glycopeptide 00674	1070.02	9.92	2	2138.03
G00675	Glycopeptide 00675	1584.32	9.83	3	4749.92
G00676	Glycopeptide 00676	1123.5	9.66	2	2244.98
G00677	Glycopeptide 00677	1155.96	9.84	2	2309.9
G00678	Glycopeptide 00678	1010.46	9.98	2	2018.9
G00680	Glycopeptide 00680	1559.62	9.87	3	4675.84
G00685	Glycopeptide 00685	1018.95	9.82	2	2035.88
G00687	Glycopeptide 00687	1135.49	9.86	2	2268.96
G00688	Glycopeptide 00688	1206.06	9.97	2	2410.11
G00690	Glycopeptide 00690	1596.96	10.01	4	6383.81
G00691	Glycopeptide 00691	1686.69	9.77	3	5057.05
G00692	Glycopeptide 00692	1768.09	9.95	3	5301.24
G00693	Glycopeptide 00693	1165.79	9.93	3	3494.36
G00695	Glycopeptide 00695	1305.13	9.99	2	2608.25
G00697	Glycopeptide 00697	1171.43	9.97	2	2340.85
G00698	Glycopeptide 00698	1424.62	9.96	2	2847.22
G00699	Glycopeptide 00699	1671.69	10.09	3	5012.04
G00701	Glycopeptide 00701	2120.92	9.96	3	6359.74
G00703	Glycopeptide 00703	1048.5	9.96	2	2094.99
G00705	Glycopeptide 00705	1594.68	10.26	2	3187.34
G00707	Glycopeptide 00707	1097.02	10.08	2	2192.02
G00709	Glycopeptide 00709	1082.84	9.93	3	3245.48
G00711	Glycopeptide 00711	1586.29	10.15	3	4755.84
G00712	Glycopeptide 00712	1624.26	9.98	2	3246.51
G00713	Glycopeptide 00713	2470.57	9.99	2	4939.13
G00715	Glycopeptide 00715	1261.52	10.12	2	2521.02
G00716	Glycopeptide 00716	1646.38	10.05	3	4936.11
G00717	Glycopeptide 00717	1659.72	10.03	3	4976.15
G00718	Glycopeptide 00718	1654.03	10.12	3	4959.08
G00721	Glycopeptide 00721	1275.19	10.1	3	3822.53
G00722	Glycopeptide 00722	1672.7	10.05	3	5015.07
G00723	Glycopeptide 00723	1172.98	10.1	2	2343.95
G00724	Glycopeptide 00724	1629.32	10.1	3	4884.94
G00725	Glycopeptide 00725	1665.38	10.06	3	4993.11
G00726	Glycopeptide 00726	1667.71	10.13	3	5000.1
G00727	Glycopeptide 00727	1850.36	10.11	2	3698.69
G00728	Glycopeptide 00728	1068.52	10.02	2	2135.03
G00729	Glycopeptide 00729	1144.47	9.91	2	2286.93
G00732	Glycopeptide 00732	1095.48	10.03	2	2188.95
G00733	Glycopeptide 00733	1247.18	10.09	3	3738.52
G00736	Glycopeptide 00736	1034.95	10.12	2	2067.89
G00737	Glycopeptide 00737	1377.58	10.03	2	2753.14
G00738	Glycopeptide 00738	1020.5	9.9	2	2038.98
G00739	Glycopeptide 00739	1537.02	10.2	2	3072.03
G00740	Glycopeptide 00740	1538.03	10.21	2	3074.05
G00741	Glycopeptide 00741	1596.28	10.17	3	4785.8
G00742	Glycopeptide 00742	1638.7	10.12	2	3275.39
G00743	Glycopeptide 00743	2032.81	10.09	3	6095.42
G00744	Glycopeptide 00744	1599.65	10.19	3	4795.92
G00745	Glycopeptide 00745	1615.28	10.19	3	4842.83
G00746	Glycopeptide 00746	1633	10.08	3	4895.97
G00747	Glycopeptide 00747	1716.73	10.33	3	5147.17
G00748	Glycopeptide 00748	1764.79	10.28	3	5291.34
G00749	Glycopeptide 00749	1250.61	10.21	2	2499.2
G00750	Glycopeptide 00750	1324.06	10.16	2	2646.1
G00751	Glycopeptide 00751	1517.33	10.19	3	4548.98
G00753	Glycopeptide 00753	1865.46	10.18	3	5593.35
G00754	Glycopeptide 00754	2013.13	10.17	3	6036.37
G00755	Glycopeptide 00755	1027.45	10.24	2	2052.88
G00757	Glycopeptide 00757	1372.22	10.18	3	4113.62
G00759	Glycopeptide 00759	1107.49	10.36	2	2212.97
G00761	Glycopeptide 00761	1235.08	10.16	2	2468.15
G00762	Glycopeptide 00762	1535.29	10.15	2	3068.56
G00764	Glycopeptide 00764	1061.91	10.2	2	2121.8
G00766	Glycopeptide 00766	1478.63	10.14	3	4432.86
G00767	Glycopeptide 00767	1609.27	10.22	3	4824.78
G00768	Glycopeptide 00768	1275.98	10.42	5	6374.88
G00769	Glycopeptide 00769	1363.61	10.44	2	2725.21
G00770	Glycopeptide 00770	1464.66	10.22	2	2927.31
G00771	Glycopeptide 00771	1185.57	10.18	2	2369.13
G00772	Glycopeptide 00772	1589.93	10.2	3	4766.78
G00773	Glycopeptide 00773	1603.3	10.2	3	4806.87
G00774	Glycopeptide 00774	1295.54	10.18	2	2589.07
G00775	Glycopeptide 00775	1621.3	10.22	3	4860.89
G00777	Glycopeptide 00777	1517.67	10.4	3	4549.99
G00778	Glycopeptide 00778	1591.63	10.21	3	4771.86
G00779	Glycopeptide 00779	1709.68	10.22	3	5126.01
G00780	Glycopeptide 00780	1878.8	10.25	3	5633.38
G00781	Glycopeptide 00781	1918.1	10.25	3	5751.27
G00783	Glycopeptide 00783	1431.97	10.24	3	4292.9
G00784	Glycopeptide 00784	1578.66	10.22	3	4732.95
G00785	Glycopeptide 00785	1580.28	10.22	3	4737.8
G00786	Glycopeptide 00786	1859.37	10.26	3	5575.1
G00787	Glycopeptide 00787	1449.62	10.3	3	4345.85
G00788	Glycopeptide 00788	1450.66	10.28	3	4348.96
G00789	Glycopeptide 00789	1553.65	10.28	3	4657.92
G00790	Glycopeptide 00790	1878.46	10.28	3	5632.36
G00792	Glycopeptide 00792	1195.56	10.27	2	2389.1
G00793	Glycopeptide 00793	1238.57	10.17	3	3712.69
G00794	Glycopeptide 00794	1791.69	10.29	3	5372.06
G00795	Glycopeptide 00795	1901.85	10.29	3	5702.52
G00796	Glycopeptide 00796	1467.62	10.27	3	4399.84
G00797	Glycopeptide 00797	1494.61	10.36	2	2987.2
G00798	Glycopeptide 00798	1840.38	10.33	3	5518.11
G00799	Glycopeptide 00799	1222.49	10.38	2	2442.97
G00800	Glycopeptide 00800	1568.33	10.29	3	4701.96
G00801	Glycopeptide 00801	1585.96	10.29	3	4754.85
G00802	Glycopeptide 00802	1891.45	10.29	3	5671.32
G00803	Glycopeptide 00803	1060.04	10.44	2	2118.06
G00806	Glycopeptide 00806	1381.63	10.31	2	2761.25
G00807	Glycopeptide 00807	1398.59	10.24	2	2795.17
G00809	Glycopeptide 00809	1572.62	10.28	3	4714.83
G00810	Glycopeptide 00810	1228.17	10.32	3	3681.48
G00811	Glycopeptide 00811	1072.51	10.23	2	2143
G00812	Glycopeptide 00812	1230.53	10.26	2	2459.04
G00813	Glycopeptide 00813	1333.63	10.33	2	2665.25
G00815	Glycopeptide 00815	1661.36	10.28	3	4981.05
G00817	Glycopeptide 00817	1449.29	10.28	3	4344.85
G00818	Glycopeptide 00818	1498.64	10.3	3	4492.9
G00819	Glycopeptide 00819	1445.64	10.32	2	2889.26
G00820	Glycopeptide 00820	1228.98	10.38	2	2455.95
G00822	Glycopeptide 00822	1334.6	10.38	2	2667.18
G00823	Glycopeptide 00823	1336.09	10.43	2	2670.17
G00824	Glycopeptide 00824	1074.51	10.23	2	2147.01
G00825	Glycopeptide 00825	1351.07	10.38	2	2700.13
G00826	Glycopeptide 00826	1530.34	10.33	3	4588
G00828	Glycopeptide 00828	1271.63	10.49	2	2541.25
G00830	Glycopeptide 00830	1727.14	10.41	2	3452.27
G00831	Glycopeptide 00831	1542.33	10.45	3	4623.98
G00832	Glycopeptide 00832	1543	10.41	3	4625.97
G00833	Glycopeptide 00833	1546.33	10.37	3	4635.95
G00834	Glycopeptide 00834	1075.48	10.33	2	2148.94
G00837	Glycopeptide 00837	1805.03	10.39	3	5412.08
G00840	Glycopeptide 00840	1595.01	10.37	3	4782.01
G00841	Glycopeptide 00841	1602.67	10.36	3	4805
G00842	Glycopeptide 00842	1650.7	10.44	3	4949.09
G00843	Glycopeptide 00843	1136.01	10.54	2	2270
G00844	Glycopeptide 00844	1140.48	10.7	2	2278.93
G00846	Glycopeptide 00846	1202.02	10.41	2	2402.02
G00848	Glycopeptide 00848	1213.5	10.45	2	2424.99
G00850	Glycopeptide 00850	1561.67	10.53	3	4681.98
G00851	Glycopeptide 00851	1563.97	10.41	3	4688.9
G00852	Glycopeptide 00852	1220.48	10.49	3	3658.43
G00853	Glycopeptide 00853	1239.55	10.47	3	3715.63
G00854	Glycopeptide 00854	1549.34	10.37	3	4645
G00856	Glycopeptide 00856	1315.6	10.41	2	2629.19
G00857	Glycopeptide 00857	1372.59	10.49	2	2743.17
G00858	Glycopeptide 00858	1665.71	10.22	3	4994.12
G00859	Glycopeptide 00859	1670.72	10.42	3	5009.12
G00860	Glycopeptide 00860	1675.72	10.61	3	5024.12
G00861	Glycopeptide 00861	1676.38	10.58	3	5026.13
G00862	Glycopeptide 00862	1678.71	10.41	3	5033.1
G00863	Glycopeptide 00863	1684.05	10.57	3	5049.13
G00864	Glycopeptide 00864	1690.67	10.51	3	5068.98
G00865	Glycopeptide 00865	1821.73	10.42	3	5462.18
G00867	Glycopeptide 00867	1054.48	10.47	2	2106.95
G00868	Glycopeptide 00868	1055.49	10.47	2	2108.96
G00870	Glycopeptide 00870	1246.05	10.58	2	2490.09
G00871	Glycopeptide 00871	1273.03	10.58	2	2544.03
G00872	Glycopeptide 00872	1682.72	10.75	3	5045.14
G00873	Glycopeptide 00873	1991.88	10.61	2	3981.74
G00876	Glycopeptide 00876	1343.59	10.51	2	2685.16
G00877	Glycopeptide 00877	1471.93	10.56	3	4412.76
G00878	Glycopeptide 00878	1589.69	10.47	3	4766.05
G00879	Glycopeptide 00879	1364.62	10.56	2	2727.21
G00881	Glycopeptide 00881	1749.08	10.54	3	5244.22
G00882	Glycopeptide 00882	1227.23	10.51	3	3678.67
G00887	Glycopeptide 00887	1286.61	10.46	2	2571.2
G00890	Glycopeptide 00890	1348.58	10.39	2	2695.14
G00891	Glycopeptide 00891	1299.61	10.46	2	2597.2
G00893	Glycopeptide 00893	1615.64	10.63	3	4843.89
G00894	Glycopeptide 00894	1046.43	10.76	2	2090.84
G00895	Glycopeptide 00895	1883.09	10.66	4	7528.33
G00897	Glycopeptide 00897	1627.37	10.57	3	4879.1
G00898	Glycopeptide 00898	1630.72	10.61	3	4889.13
G00899	Glycopeptide 00899	1634.69	10.67	3	4901.06
G00900	Glycopeptide 00900	2442.06	10.61	2	4882.11
G00901	Glycopeptide 00901	1106.99	10.49	2	2211.97
G00902	Glycopeptide 00902	1522.68	10.7	3	4565.01
G00904	Glycopeptide 00904	1518.74	10.63	2	3035.47
G00905	Glycopeptide 00905	1611.74	10.56	2	3221.46
G00906	Glycopeptide 00906	1623.74	10.67	2	3245.46
G00909	Glycopeptide 00909	1243.12	10.53	2	2484.22
G00910	Glycopeptide 00910	1438.75	10.56	2	2875.49
G00913	Glycopeptide 00913	1583.74	10.49	2	3165.46
G00914	Glycopeptide 00914	1846.45	10.71	3	5536.31
G00915	Glycopeptide 00915	1168.5	10.79	2	2334.98
G00916	Glycopeptide 00916	1408.55	10.72	2	2815.09
G00917	Glycopeptide 00917	1780.75	10.7	3	5339.23
G00919	Glycopeptide 00919	1144.55	10.62	2	2287.09
G00920	Glycopeptide 00920	1493.93	10.66	3	4478.78
G00921	Glycopeptide 00921	1775.09	10.67	3	5322.23
G00924	Glycopeptide 00924	1707.39	10.77	3	5119.15
G00925	Glycopeptide 00925	1154.95	10.77	2	2307.89
G00929	Glycopeptide 00929	1714.73	10.82	3	5141.18
G00930	Glycopeptide 00930	1834.37	10.76	2	3666.73
G00933	Glycopeptide 00933	1451.69	10.75	3	4352.06
G00936	Glycopeptide 00936	1828.15	10.82	3	5481.43
G00937	Glycopeptide 00937	2027.88	10.8	3	6080.62
G00939	Glycopeptide 00939	1226.56	10.82	2	2451.1
G00942	Glycopeptide 00942	1432.69	10.78	3	4295.04
G00944	Glycopeptide 00944	1089.5	10.76	2	2176.98
G00946	Glycopeptide 00946	1486.25	10.77	2	2970.49
G00947	Glycopeptide 00947	1533.64	10.8	2	3065.26
G00948	Glycopeptide 00948	1541.63	10.82	2	3081.24
G00949	Glycopeptide 00949	1659.71	10.71	3	4976.11
G00950	Glycopeptide 00950	1660.7	10.69	3	4979.08
G00951	Glycopeptide 00951	1666.04	10.71	3	4995.1
G00952	Glycopeptide 00952	1035.45	10.78	2	2068.88
G00953	Glycopeptide 00953	1878.14	10.89	3	5631.4
G00958	Glycopeptide 00958	1222.56	11.07	3	3664.67
G00960	Glycopeptide 00960	1726.74	10.88	3	5177.18
G00962	Glycopeptide 00962	1018.44	10.82	2	2034.86
G00963	Glycopeptide 00963	1119.55	10.73	2	2237.08
G00964	Glycopeptide 00964	1155.95	10.8	2	2309.89
G00965	Glycopeptide 00965	1305.65	10.83	2	2609.28
G00966	Glycopeptide 00966	1526.65	10.83	2	3051.28
G00967	Glycopeptide 00967	1367.64	10.83	2	2733.26
G00970	Glycopeptide 00970	1543.17	10.83	2	3084.33
G00972	Glycopeptide 00972	1017.43	10.84	3	3049.27
G00974	Glycopeptide 00974	1566.94	10.85	3	4697.81
G00975	Glycopeptide 00975	1617.7	10.8	2	3233.38
G00976	Glycopeptide 00976	1859.12	10.85	3	5574.34
G00977	Glycopeptide 00977	1860.12	10.86	3	5577.35
G00979	Glycopeptide 00979	1032.49	11.12	2	2062.96
G00981	Glycopeptide 00981	1490.65	10.91	2	2979.29
G00982	Glycopeptide 00982	1707.73	10.81	3	5120.15
G00983	Glycopeptide 00983	1709.71	10.84	3	5126.11
G00984	Glycopeptide 00984	1710.71	10.83	3	5129.12
G00985	Glycopeptide 00985	1720.73	10.84	3	5159.17
G00986	Glycopeptide 00986	1866.46	10.83	3	5596.34
G00987	Glycopeptide 00987	1876.81	10.94	3	5627.4
G00988	Glycopeptide 00988	1406.09	10.93	2	2810.16
G00989	Glycopeptide 00989	1483.63	10.89	3	4447.86
G00990	Glycopeptide 00990	1580.28	10.9	3	4737.83
G00992	Glycopeptide 00992	1185.54	10.77	2	2369.06
G00993	Glycopeptide 00993	1192.55	11.02	2	2383.08
G00994	Glycopeptide 00994	1329.06	10.89	2	2656.1
G00997	Glycopeptide 00997	1730.73	10.82	3	5189.15
G00998	Glycopeptide 00998	1733.72	11.03	3	5198.13
G01001	Glycopeptide 01001	1040.49	10.97	2	2078.96
G01002	Glycopeptide 01002	1042.49	10.94	2	2082.96
G01003	Glycopeptide 01003	1254.56	10.85	3	3760.66
G01004	Glycopeptide 01004	1672.36	10.85	3	5014.04
G01005	Glycopeptide 01005	1750.71	10.99	3	5249.12
G01006	Glycopeptide 01006	1251.54	10.97	2	2501.07
G01008	Glycopeptide 01008	1300.05	10.93	2	2598.09
G01010	Glycopeptide 01010	1477.66	10.93	2	2953.31
G01011	Glycopeptide 01011	1690.68	11.04	3	5069.02
G01012	Glycopeptide 01012	1925.78	11.13	3	5774.3
G01013	Glycopeptide 01013	1926.44	11.08	3	5776.3
G01015	Glycopeptide 01015	1609.7	10.97	2	3217.38
G01016	Glycopeptide 01016	1610.2	10.99	2	3218.38
G01019	Glycopeptide 01019	1612.74	10.85	2	3223.47
G01020	Glycopeptide 01020	1921.83	10.93	3	5762.46
G01022	Glycopeptide 01022	1264.12	10.82	2	2526.22
G01023	Glycopeptide 01023	1339.14	10.85	2	2676.26
G01025	Glycopeptide 01025	1434.61	10.96	3	4300.8
G01026	Glycopeptide 01026	1469.65	10.99	2	2937.27
G01027	Glycopeptide 01027	1903.86	11.01	3	5708.55
G01028	Glycopeptide 01028	1271.54	10.92	2	2541.07
G01029	Glycopeptide 01029	1313.54	11.02	2	2625.07
G01030	Glycopeptide 01030	1555.67	10.88	2	3109.32
G01031	Glycopeptide 01031	1702.72	10.89	3	5105.14
G01032	Glycopeptide 01032	1705.91	11.09	5	8524.52
G01034	Glycopeptide 01034	1311.53	11.02	2	2621.04
G01035	Glycopeptide 01035	1495.68	10.97	3	4484.02
G01037	Glycopeptide 01037	1319.53	11.02	2	2637.05
G01040	Glycopeptide 01040	1455.11	11.05	2	2908.21
G01041	Glycopeptide 01041	1501.96	10.98	3	4502.87
G01043	Glycopeptide 01043	1327.01	10.99	2	2652
G01044	Glycopeptide 01044	1411.2	11.02	2	2820.39
G01045	Glycopeptide 01045	1933.76	11.05	3	5798.25
G01046	Glycopeptide 01046	1291.01	11.1	2	2580
G01047	Glycopeptide 01047	1705.67	11.11	2	3409.32
G01048	Glycopeptide 01048	1980.8	11.04	2	3959.58
G01049	Glycopeptide 01049	1055.49	11.05	3	3163.44
G01050	Glycopeptide 01050	1080.49	11.04	2	2158.96
G01052	Glycopeptide 01052	1436.67	11.03	2	2871.33
G01053	Glycopeptide 01053	1668.74	11.04	2	3335.47
G01054	Glycopeptide 01054	1740.66	11.1	3	5218.95
G01055	Glycopeptide 01055	1181.54	11.17	2	2361.06
G01056	Glycopeptide 01056	1283.03	11	2	2564.04
G01058	Glycopeptide 01058	1472.62	11.15	3	4414.82
G01059	Glycopeptide 01059	1479.65	11.2	3	4435.93
G01060	Glycopeptide 01060	1480.65	11.01	3	4438.92
G01061	Glycopeptide 01061	1646.71	10.71	3	4937.1
G01062	Glycopeptide 01062	1941.86	11.03	3	5822.55
G01063	Glycopeptide 01063	1447.63	11.13	3	4339.88
G01064	Glycopeptide 01064	1863.36	11.13	2	3724.71
G01065	Glycopeptide 01065	1241.57	11.04	3	3721.68
G01066	Glycopeptide 01066	1566.27	11.02	2	3130.53
G01067	Glycopeptide 01067	1677.32	11.07	3	5028.95
G01068	Glycopeptide 01068	1869.73	11.08	2	3737.44
G01069	Glycopeptide 01069	1870.21	11.11	2	3738.41
G01070	Glycopeptide 01070	1907.81	11.1	4	7627.2
G01073	Glycopeptide 01073	1246.55	11.11	2	2491.09
G01074	Glycopeptide 01074	1644.73	11.16	2	3287.44
G01075	Glycopeptide 01075	1869.97	11.13	2	3737.93
G01080	Glycopeptide 01080	1714.68	11.26	3	5141.02
G01083	Glycopeptide 01083	1640.74	11.14	2	3279.46
G01084	Glycopeptide 01084	1836.73	11.13	3	5507.16
G01087	Glycopeptide 01087	1583.23	11.12	2	3164.45
G01088	Glycopeptide 01088	1135.48	11.18	2	2268.94
G01089	Glycopeptide 01089	1346.6	11.22	3	4036.77
G01090	Glycopeptide 01090	1537.66	11.23	2	3073.3
G01092	Glycopeptide 01092	1666.7	11.12	3	4997.07
G01094	Glycopeptide 01094	1625.69	11.28	3	4874.05
G01097	Glycopeptide 01097	1371.58	11.2	3	4111.72
G01098	Glycopeptide 01098	1497.64	11.26	3	4489.89
G01100	Glycopeptide 01100	1093.48	11.21	3	3277.43
G01101	Glycopeptide 01101	1658.69	11.19	3	4973.03
G01102	Glycopeptide 01102	1643.7	11.17	4	6570.77
G01103	Glycopeptide 01103	1198.03	11.08	2	2394.05
G01104	Glycopeptide 01104	1763.7	11.21	3	5288.09
G01105	Glycopeptide 01105	1767.08	11.21	3	5298.23
G01107	Glycopeptide 01107	1233.55	11.32	2	2465.09
G01115	Glycopeptide 01115	1052.49	11.19	2	2102.96
G01116	Glycopeptide 01116	1753.05	11.31	3	5256.12
G01118	Glycopeptide 01118	1547.7	11.27	2	3093.38
G01119	Glycopeptide 01119	1773.69	11.29	3	5318.05
G01121	Glycopeptide 01121	1227.59	11.26	2	2453.16
G01124	Glycopeptide 01124	1116.49	11.3	2	2230.97
G01125	Glycopeptide 01125	1660.32	11.27	3	4977.93
G01126	Glycopeptide 01126	1812.04	11.3	3	5433.1
G01130	Glycopeptide 01130	1248.6	11.35	2	2495.17
G01134	Glycopeptide 01134	1767.75	11.25	3	5300.24
G01139	Glycopeptide 01139	1087.47	11.21	3	3259.4
G01140	Glycopeptide 01140	1042.02	11.35	2	2082.03
G01141	Glycopeptide 01141	1043.49	11.29	2	2084.96
G01142	Glycopeptide 01142	1048.46	11.28	2	2094.91
G01146	Glycopeptide 01146	1641.69	11.36	3	4922.05
G01147	Glycopeptide 01147	1115.09	11.35	2	2228.16
G01149	Glycopeptide 01149	1336.62	11.53	3	4006.85
G01150	Glycopeptide 01150	1482.68	11.4	2	2963.34
G01151	Glycopeptide 01151	1592.97	11.4	3	4775.88
G01152	Glycopeptide 01152	1732.32	11.37	2	3462.62
G01154	Glycopeptide 01154	1147.04	11.36	2	2292.06
G01155	Glycopeptide 01155	1493.65	11.51	2	2985.28
G01158	Glycopeptide 01158	1495.9	11.42	3	4484.68
G01159	Glycopeptide 01159	1511.69	11.35	2	3021.36
G01160	Glycopeptide 01160	1515.62	11.46	2	3029.23
G01164	Glycopeptide 01164	1360.59	11.44	3	4078.75
G01165	Glycopeptide 01165	1017.45	11.45	2	2032.88
G01167	Glycopeptide 01167	1395.58	11.43	3	4183.71
G01169	Glycopeptide 01169	1079.99	11.59	2	2157.96
G01172	Glycopeptide 01172	1323.6	11.43	2	2645.18
G01174	Glycopeptide 01174	1598.25	11.49	3	4791.72
G01175	Glycopeptide 01175	1611.97	11.4	3	4832.88
G01176	Glycopeptide 01176	1614.94	11.42	3	4841.8
G01177	Glycopeptide 01177	1205.05	11.44	2	2408.08
G01178	Glycopeptide 01178	1310.59	11.47	3	3928.74
G01179	Glycopeptide 01179	1329.57	11.67	3	3985.69
G01183	Glycopeptide 01183	1786.32	11.41	2	3570.63
G01184	Glycopeptide 01184	1990.8	11.57	3	5969.37
G01185	Glycopeptide 01185	1462.65	11.72	2	2923.28
G01190	Glycopeptide 01190	1292.61	11.49	2	2583.2
G01191	Glycopeptide 01191	1395.24	11.43	3	4182.71
G01194	Glycopeptide 01194	2061.33	11.48	2	4120.65
G01195	Glycopeptide 01195	1295.57	11.49	2	2589.12
G01196	Glycopeptide 01196	1302.57	11.52	2	2603.13
G01197	Glycopeptide 01197	1028.51	11.44	2	2055
G01199	Glycopeptide 01199	1276.61	11.44	2	2551.21
G01200	Glycopeptide 01200	1459.71	11.48	2	2917.41
G01203	Glycopeptide 01203	1214.54	11.6	3	3640.59
G01206	Glycopeptide 01206	1749.79	11.52	3	5246.34
G01207	Glycopeptide 01207	1070.53	11.43	2	2139.05
G01208	Glycopeptide 01208	1543.67	11.54	2	3085.32
G01210	Glycopeptide 01210	1972.12	11.56	3	5913.34
G01211	Glycopeptide 01211	1001.48	11.7	2	2000.95
G01212	Glycopeptide 01212	1606.31	11.58	3	4815.9
G01213	Glycopeptide 01213	1822.81	11.52	2	3643.61
G01215	Glycopeptide 01215	1287.59	11.42	2	2573.17
G01216	Glycopeptide 01216	1650.42	11.48	3	4948.22
G01218	Glycopeptide 01218	1260.58	11.51	2	2519.14
G01219	Glycopeptide 01219	1433.16	11.59	2	2864.3
G01220	Glycopeptide 01220	1437.16	11.64	2	2872.29
G01221	Glycopeptide 01221	1461.64	11.61	3	4381.9
G01223	Glycopeptide 01223	1564.7	11.56	2	3127.38
G01225	Glycopeptide 01225	1586.97	11.58	3	4757.89
G01226	Glycopeptide 01226	1054	11.36	2	2105.98
G01227	Glycopeptide 01227	1555.68	11.54	2	3109.34
G01228	Glycopeptide 01228	2020.46	11.5	3	6058.37
G01231	Glycopeptide 01231	1056.47	11.56	2	2110.92
G01232	Glycopeptide 01232	1364.58	11.65	3	4090.72
G01233	Glycopeptide 01233	1538.28	11.62	3	4611.83
G01234	Glycopeptide 01234	1803.82	11.61	3	5408.44
G01235	Glycopeptide 01235	1521.68	11.59	2	3041.35
G01236	Glycopeptide 01236	1740.79	11.51	2	3479.56
G01237	Glycopeptide 01237	1811.79	11.6	3	5432.33
G01238	Glycopeptide 01238	2176.24	11.89	3	6525.69
G01244	Glycopeptide 01244	1985.8	11.63	3	5954.39
G01245	Glycopeptide 01245	1135.02	11.59	2	2268.03
G01246	Glycopeptide 01246	1326.86	11.75	3	3977.57
G01247	Glycopeptide 01247	1368.22	11.71	3	4101.64
G01248	Glycopeptide 01248	1105.45	11.71	2	2208.88
G01250	Glycopeptide 01250	1319.54	11.65	3	3955.6
G01251	Glycopeptide 01251	1982.83	11.69	2	3963.64
G01253	Glycopeptide 01253	1303.59	11.75	3	3907.73
G01255	Glycopeptide 01255	1533.16	11.82	2	3064.3
G01256	Glycopeptide 01256	1536.67	11.7	2	3071.33
G01258	Glycopeptide 01258	1954.87	11.76	3	5861.58
G01260	Glycopeptide 01260	1499.66	11.8	2	2997.31
G01261	Glycopeptide 01261	1917.84	11.85	3	5750.51
G01262	Glycopeptide 01262	1374.22	11.64	3	4119.64
G01268	Glycopeptide 01268	1846.83	11.61	2	3691.65
G01270	Glycopeptide 01270	1237.56	11.74	2	2473.1
G01271	Glycopeptide 01271	1305.16	11.75	2	2608.31
G01272	Glycopeptide 01272	1338.55	11.68	3	4012.61
G01273	Glycopeptide 01273	1448.66	11.66	2	2895.31
G01276	Glycopeptide 01276	1224.52	11.7	2	2447.03
G01277	Glycopeptide 01277	1226.05	11.71	2	2450.09
G01278	Glycopeptide 01278	1112.04	11.89	2	2222.06
G01279	Glycopeptide 01279	1115.49	11.84	2	2228.97
G01282	Glycopeptide 01282	1041.52	11.58	2	2081.02
G01284	Glycopeptide 01284	1631.2	11.67	2	3260.39
G01286	Glycopeptide 01286	1838.83	11.78	3	5513.46
G01289	Glycopeptide 01289	1268.12	11.83	3	3801.33
G01290	Glycopeptide 01290	1898.37	11.83	2	3794.72
G01294	Glycopeptide 01294	1477.69	11.77	2	2953.36
G01297	Glycopeptide 01297	1926.88	11.71	2	3851.74
G01299	Glycopeptide 01299	1108	11.86	2	2213.98
G01302	Glycopeptide 01302	1346.55	11.79	3	4036.63
G01305	Glycopeptide 01305	1043.97	11.83	2	2085.92
G01306	Glycopeptide 01306	1197.56	11.68	2	2393.1
G01307	Glycopeptide 01307	1209.57	11.79	2	2417.12
G01308	Glycopeptide 01308	1581.7	11.89	2	3161.38
G01310	Glycopeptide 01310	1878.84	11.91	2	3755.67
G01314	Glycopeptide 01314	1265.24	11.82	3	3792.7
G01315	Glycopeptide 01315	1331.85	11.76	3	3992.54
G01317	Glycopeptide 01317	1284.25	11.8	3	3849.72
G01320	Glycopeptide 01320	1589.63	11.96	3	4765.86
G01321	Glycopeptide 01321	1852.84	11.84	3	5555.49
G01323	Glycopeptide 01323	1313.6	11.9	2	2625.19
G01324	Glycopeptide 01324	1473.64	11.77	3	4417.9
G01326	Glycopeptide 01326	1507.7	11.94	2	3013.39
G01327	Glycopeptide 01327	1955.88	11.81	2	3909.74
G01328	Glycopeptide 01328	1181.06	11.89	2	2360.11
G01329	Glycopeptide 01329	1185.07	11.79	2	2368.12
G01330	Glycopeptide 01330	1189.53	11.96	2	2377.05
G01334	Glycopeptide 01334	1413.62	11.87	2	2825.23
G01335	Glycopeptide 01335	1924.83	11.89	2	3847.65
G01336	Glycopeptide 01336	1949.86	11.77	2	3897.7
G01337	Glycopeptide 01337	1069.48	11.78	2	2136.94
G01339	Glycopeptide 01339	1314.65	11.96	2	2627.29
G01340	Glycopeptide 01340	1395.61	11.82	2	2789.21
G01341	Glycopeptide 01341	1478.72	11.86	2	2955.43
G01343	Glycopeptide 01343	1176.51	11.89	3	3526.51
G01344	Glycopeptide 01344	1359.58	11.81	3	4075.73
G01346	Glycopeptide 01346	1585.09	11.89	3	4752.24
G01347	Glycopeptide 01347	1976.83	11.9	3	5927.47
G01348	Glycopeptide 01348	1003.45	11.78	2	2004.88
G01350	Glycopeptide 01350	1341.57	11.86	3	4021.68
G01351	Glycopeptide 01351	1541.15	11.85	2	3080.29
G01352	Glycopeptide 01352	1971.84	11.93	3	5912.48
G01353	Glycopeptide 01353	1170.1	11.9	2	2338.18
G01354	Glycopeptide 01354	1242.61	11.89	2	2483.21
G01355	Glycopeptide 01355	1307.19	11.88	2	2612.37
G01358	Glycopeptide 01358	1909.85	11.97	2	3817.68
G01359	Glycopeptide 01359	1121.5	12.01	3	3361.47
G01360	Glycopeptide 01360	1244.51	11.94	3	3730.52
G01362	Glycopeptide 01362	1291.57	11.99	3	3871.69
G01363	Glycopeptide 01363	1303.25	11.88	3	3906.71
G01364	Glycopeptide 01364	1808.36	11.92	3	5422.07
G01366	Glycopeptide 01366	1283.21	11.97	3	3846.62
G01367	Glycopeptide 01367	1286.15	11.97	2	2570.28
G01368	Glycopeptide 01368	1288.65	12	2	2575.28
G01369	Glycopeptide 01369	1297.63	11.85	2	2593.25
G01371	Glycopeptide 01371	1765.77	11.91	2	3529.53
G01373	Glycopeptide 01373	1017.52	12.03	2	2033.03
G01374	Glycopeptide 01374	1142.09	11.87	2	2282.16
G01375	Glycopeptide 01375	1266.24	11.86	3	3795.7
G01376	Glycopeptide 01376	1435.16	11.86	2	2868.31
G01377	Glycopeptide 01377	1436.66	11.85	2	2871.31
G01379	Glycopeptide 01379	2233.27	11.97	2	4464.52
G01385	Glycopeptide 01385	1157.06	11.79	2	2312.11
G01386	Glycopeptide 01386	1468.63	11.93	2	2935.25
G01387	Glycopeptide 01387	1590.28	11.99	3	4767.82
G01388	Glycopeptide 01388	1977.84	11.95	3	5930.51
G01391	Glycopeptide 01391	1549.67	12.08	3	4645.97
G01392	Glycopeptide 01392	1889.86	12.09	2	3777.71
G01393	Glycopeptide 01393	2196.24	12.08	3	6585.7
G01395	Glycopeptide 01395	1646.93	12.09	4	6583.68
G01397	Glycopeptide 01397	1554.71	12.05	2	3107.4
G01399	Glycopeptide 01399	1152.03	12	2	2302.05
G01400	Glycopeptide 01400	1638.67	11.99	2	3275.33
G01401	Glycopeptide 01401	1578.67	12.08	3	4732.98
G01406	Glycopeptide 01406	1514.67	12.08	3	4541
G01407	Glycopeptide 01407	1533.66	11.97	2	3065.31
G01409	Glycopeptide 01409	2209.91	12.06	3	6626.72
G01414	Glycopeptide 01414	2259.67	12.02	4	9034.65
G01416	Glycopeptide 01416	1979.31	11.83	2	3956.61
G01418	Glycopeptide 01418	1642.69	12.07	2	3283.36
G01419	Glycopeptide 01419	1656.68	12.05	4	6622.69
G01420	Glycopeptide 01420	2159.99	12.02	4	8635.93
G01421	Glycopeptide 01421	1682.38	12.14	3	5044.11
G01422	Glycopeptide 01422	1731.06	12.1	3	5190.16
G01423	Glycopeptide 01423	2190.58	12.12	3	6568.72
G01424	Glycopeptide 01424	1028.51	12.13	2	2055
G01426	Glycopeptide 01426	1240.56	12.07	3	3718.66
G01427	Glycopeptide 01427	1630.79	12.05	2	3259.57
G01428	Glycopeptide 01428	1271.12	12.12	2	2540.22
G01429	Glycopeptide 01429	1636.72	12.28	4	6542.85
G01432	Glycopeptide 01432	1275.57	12.13	3	3823.69
G01433	Glycopeptide 01433	1430.62	12.03	3	4288.84
G01434	Glycopeptide 01434	1563.69	12	2	3125.36
G01435	Glycopeptide 01435	1037.49	12.19	2	2072.95
G01437	Glycopeptide 01437	1774.74	12.21	3	5321.19
G01442	Glycopeptide 01442	1553.69	12.06	3	4658.05
G01443	Glycopeptide 01443	1067.49	12.19	3	3199.44
G01445	Glycopeptide 01445	1524.36	12.15	3	4570.06
G01448	Glycopeptide 01448	1719.7	12.22	4	6874.78
G01449	Glycopeptide 01449	1115.98	12.16	2	2229.95
G01450	Glycopeptide 01450	1259.23	12.14	3	3774.67
G01452	Glycopeptide 01452	1596.69	12.16	3	4787.05
G01455	Glycopeptide 01455	1797.23	12.23	4	7184.9
G01456	Glycopeptide 01456	2274.6	12.25	3	6820.79
G01457	Glycopeptide 01457	2293.61	12.25	3	6877.79
G01458	Glycopeptide 01458	1582.73	12.14	2	3163.44
G01459	Glycopeptide 01459	1251.89	12.05	3	3752.66
G01460	Glycopeptide 01460	1775.85	12.15	3	5324.52
G01461	Glycopeptide 01461	1273.56	12.16	3	3817.66
G01464	Glycopeptide 01464	1289.14	12.1	2	2576.26
G01466	Glycopeptide 01466	1226.52	12.2	2	2451.03
G01468	Glycopeptide 01468	1552.66	12.18	3	4654.96
G01469	Glycopeptide 01469	1518.7	12.19	3	4553.08
G01470	Glycopeptide 01470	1715.71	12.29	4	6858.81
G01471	Glycopeptide 01471	1304.57	12.28	2	2607.12
G01473	Glycopeptide 01473	1332.58	12.3	2	2663.14
G01474	Glycopeptide 01474	1547.67	12.37	3	4639.98
G01477	Glycopeptide 01477	1715.45	12.25	4	6857.78
G01479	Glycopeptide 01479	1900.37	11.99	2	3798.73
G01480	Glycopeptide 01480	1303.58	12.31	3	3907.7
G01481	Glycopeptide 01481	1385.6	12.37	2	2769.19
G01482	Glycopeptide 01482	1506.03	12.26	3	4515.08
G01484	Glycopeptide 01484	1031.97	12.16	2	2061.93
G01485	Glycopeptide 01485	1352.59	12.32	2	2703.17
G01486	Glycopeptide 01486	1356.6	12.57	2	2711.19
G01488	Glycopeptide 01488	1825.54	12.4	4	7298.12
G01490	Glycopeptide 01490	1609.22	12.29	2	3216.42
G01492	Glycopeptide 01492	1457.74	12.3	2	2913.47
G01493	Glycopeptide 01493	1379.65	12.3	2	2757.28
G01496	Glycopeptide 01496	1526.7	12.25	3	4577.09
G01498	Glycopeptide 01498	1630.68	12.4	3	4889.01
G01500	Glycopeptide 01500	1486.25	12.33	2	2970.48
G01504	Glycopeptide 01504	1340.61	12.29	2	2679.2
G01505	Glycopeptide 01505	1345.6	12.4	2	2689.18
G01506	Glycopeptide 01506	1365.6	12.37	3	4093.77
G01507	Glycopeptide 01507	1443.24	12.39	2	2884.46
G01508	Glycopeptide 01508	1470.73	12.39	2	2939.44
G01512	Glycopeptide 01512	1154.51	12.45	2	2307.01
G01514	Glycopeptide 01514	1839.82	12.42	4	7355.23
G01515	Glycopeptide 01515	1165.54	12.51	2	2329.06
G01517	Glycopeptide 01517	1183.04	12.41	2	2364.06
G01519	Glycopeptide 01519	1193.55	12.43	2	2385.09
G01520	Glycopeptide 01520	1198.05	12.26	2	2394.09
G01521	Glycopeptide 01521	1462.67	12.4	2	2923.33
G01522	Glycopeptide 01522	1463.66	12.34	2	2925.3
G01524	Glycopeptide 01524	1511.67	12.44	2	3021.33
G01525	Glycopeptide 01525	1557.78	12.43	2	3113.54
G01527	Glycopeptide 01527	1262.56	12.44	3	3784.67
G01529	Glycopeptide 01529	1061.99	12.42	2	2121.97
G01531	Glycopeptide 01531	1568.22	12.5	2	3134.43
G01532	Glycopeptide 01532	1949.86	12.4	3	5846.56
G01533	Glycopeptide 01533	1284.24	12.44	3	3849.71
G01535	Glycopeptide 01535	1078.98	12.48	2	2155.95
G01536	Glycopeptide 01536	1451.69	12.49	2	2901.36
G01537	Glycopeptide 01537	1497.64	12.54	2	2993.26
G01538	Glycopeptide 01538	1538.68	12.46	2	3075.35
G01540	Glycopeptide 01540	1977.5	12.6	3	5929.48
G01541	Glycopeptide 01541	1432.71	12.52	2	2863.41
G01543	Glycopeptide 01543	1491.65	12.59	3	4471.94
G01544	Glycopeptide 01544	1893.87	12.47	2	3785.72
G01545	Glycopeptide 01545	1897.37	12.49	2	3792.71
G01546	Glycopeptide 01546	1914.86	12.57	2	3827.7
G01549	Glycopeptide 01549	1589.6	12.73	2	3177.19
G01550	Glycopeptide 01550	1590.6	12.19	2	3179.19
G01552	Glycopeptide 01552	1928.16	12.49	3	5781.46
G01553	Glycopeptide 01553	1813.8	12.53	2	3625.59
G01557	Glycopeptide 01557	1435.65	12.53	2	2869.29
G01558	Glycopeptide 01558	1692.75	12.48	2	3383.49
G01560	Glycopeptide 01560	1351.59	12.37	3	4051.76
G01561	Glycopeptide 01561	1375.94	12.54	3	4124.81
G01562	Glycopeptide 01562	1376.61	12.71	3	4126.82
G01573	Glycopeptide 01573	1542.67	12.68	2	3083.32
G01578	Glycopeptide 01578	1480.23	12.63	3	4437.68
G01579	Glycopeptide 01579	1882.51	12.62	3	5644.51
G01580	Glycopeptide 01580	1009.43	12.63	3	3025.27
G01583	Glycopeptide 01583	1461.66	12.54	3	4381.95
G01584	Glycopeptide 01584	1862.86	12.68	2	3723.7
G01587	Glycopeptide 01587	1367.57	12.41	2	2733.13
G01588	Glycopeptide 01588	1369.11	12.39	2	2736.2
G01590	Glycopeptide 01590	1259.57	12.65	2	2517.13
G01591	Glycopeptide 01591	1624.74	12.93	3	4871.2
G01593	Glycopeptide 01593	1135.52	12.63	2	2269.03
G01594	Glycopeptide 01594	1309.14	12.64	2	2616.26
G01596	Glycopeptide 01596	1050.04	12.67	4	4196.12
G01597	Glycopeptide 01597	1389.63	12.75	2	2777.25
G01601	Glycopeptide 01601	1789.81	12.69	2	3577.61
G01602	Glycopeptide 01602	1460.67	12.55	2	2919.32
G01603	Glycopeptide 01603	1021.53	12.7	2	2041.04
G01604	Glycopeptide 01604	1644.79	12.83	3	4931.35
G01605	Glycopeptide 01605	1327.61	12.73	2	2653.2
G01606	Glycopeptide 01606	1625.62	12.77	3	4873.83
G01607	Glycopeptide 01607	1337.14	12.76	2	2672.27
G01608	Glycopeptide 01608	1576.92	12.77	3	4727.75
G01609	Glycopeptide 01609	1741.78	12.76	2	3481.53
G01611	Glycopeptide 01611	1596.26	12.77	3	4785.76
G01614	Glycopeptide 01614	1447.61	12.81	3	4339.81
G01615	Glycopeptide 01615	1608.72	12.87	2	3215.43
G01616	Glycopeptide 01616	1793.8	12.8	2	3585.59
G01617	Glycopeptide 01617	1320.62	12.81	2	2639.22
G01618	Glycopeptide 01618	2063.92	12.85	2	4125.83
G01620	Glycopeptide 01620	1355.59	12.79	2	2709.16
G01621	Glycopeptide 01621	1500.68	12.71	3	4499.01
G01622	Glycopeptide 01622	1504.63	12.72	2	3007.25
G01624	Glycopeptide 01624	1924.84	12.83	3	5771.48
G01625	Glycopeptide 01625	2082.96	12.86	4	8327.8
G01627	Glycopeptide 01627	1363.21	12.81	2	2724.4
G01630	Glycopeptide 01630	1241.55	12.88	2	2481.09
G01633	Glycopeptide 01633	1127.07	12.91	2	2252.12
G01637	Glycopeptide 01637	2023.91	12.94	2	4045.81
G01638	Glycopeptide 01638	1354.58	12.84	2	2707.15
G01640	Glycopeptide 01640	1855.13	12.92	3	5562.36
G01641	Glycopeptide 01641	1995.42	12.92	2	3988.82
G01642	Glycopeptide 01642	1284.58	12.76	3	3850.72
G01643	Glycopeptide 01643	1474.67	12.85	3	4420.98
G01645	Glycopeptide 01645	1301.57	12.97	3	3901.68
G01647	Glycopeptide 01647	1493.66	12.76	3	4477.96
G01648	Glycopeptide 01648	1544.98	12.93	3	4631.91
G01650	Glycopeptide 01650	1179.1	12.92	2	2356.18
G01651	Glycopeptide 01651	1391.21	12.9	2	2780.41
G01653	Glycopeptide 01653	1479.6	12.9	3	4435.77
G01656	Glycopeptide 01656	1558.66	13	3	4672.97
G01657	Glycopeptide 01657	1995.69	12.92	2	3989.35
G01659	Glycopeptide 01659	1348.61	12.89	3	4042.79
G01660	Glycopeptide 01660	1349.61	12.92	3	4045.79
G01661	Glycopeptide 01661	1509.63	12.72	3	4525.87
G01662	Glycopeptide 01662	1062.49	12.77	2	2122.97
G01663	Glycopeptide 01663	1528.68	12.92	3	4583.02
G01664	Glycopeptide 01664	1155.02	12.76	2	2308.02
G01666	Glycopeptide 01666	1602.66	12.96	4	6406.6
G01667	Glycopeptide 01667	1086.02	12.92	2	2170.02
G01669	Glycopeptide 01669	1529.66	12.94	3	4585.95
G01673	Glycopeptide 01673	2539.54	13	3	7615.59
G01674	Glycopeptide 01674	1247.57	13.01	3	3739.68
G01677	Glycopeptide 01677	1904.4	13.07	4	7613.57
G01680	Glycopeptide 01680	1289.11	13.34	2	2576.2
G01681	Glycopeptide 01681	1356.54	13.12	3	4066.6
G01682	Glycopeptide 01682	1412.65	13.18	2	2823.29
G01683	Glycopeptide 01683	1329.93	13.01	3	3986.77
G01684	Glycopeptide 01684	1806.44	13.02	3	5416.3
G01685	Glycopeptide 01685	1262.24	13.03	3	3783.69
G01686	Glycopeptide 01686	1375.21	13.02	3	4122.6
G01687	Glycopeptide 01687	1460.26	13.08	3	4377.76
G01689	Glycopeptide 01689	1282.89	13	3	3845.66
G01691	Glycopeptide 01691	1824.76	13.09	3	5471.26
G01692	Glycopeptide 01692	1385.19	13.15	2	2768.37
G01693	Glycopeptide 01693	1761.75	13.1	3	5282.24
G01695	Glycopeptide 01695	1358.62	12.94	3	4072.83
G01696	Glycopeptide 01696	1085.02	12.93	2	2168.02
G01697	Glycopeptide 01697	1370.22	13.2	3	4107.64
G01698	Glycopeptide 01698	1605.73	13.13	2	3209.45
G01699	Glycopeptide 01699	1814.76	13.18	3	5441.26
G01700	Glycopeptide 01700	1692.77	13.19	3	5075.29
G01702	Glycopeptide 01702	1214.57	13.1	2	2427.11
G01704	Glycopeptide 01704	1407.63	12.98	2	2813.25
G01705	Glycopeptide 01705	1557.37	13.17	3	4669.1
G01706	Glycopeptide 01706	1629.72	13.2	2	3257.43
G01708	Glycopeptide 01708	1711.77	13.17	3	5132.28
G01709	Glycopeptide 01709	1757.76	13.19	3	5270.25
G01710	Glycopeptide 01710	1819.79	13.18	3	5456.36
G01711	Glycopeptide 01711	2438.61	13.2	2	4875.21
G01712	Glycopeptide 01712	1632.73	13.14	3	4895.17
G01713	Glycopeptide 01713	1025.55	13.2	2	2049.08
G01714	Glycopeptide 01714	1265.57	13.17	3	3793.7
G01715	Glycopeptide 01715	1748.75	13.12	3	5243.21
G01716	Glycopeptide 01716	1899.37	13.15	2	3796.71
G01717	Glycopeptide 01717	1625.08	13.13	3	4872.2
G01718	Glycopeptide 01718	1638.75	13.24	3	4913.22
G01719	Glycopeptide 01719	1644.08	13.23	3	4929.21
G01721	Glycopeptide 01721	1611.73	13.25	3	4832.17
G01722	Glycopeptide 01722	1652.74	13.23	3	4955.21
G01723	Glycopeptide 01723	1673.74	13.23	3	5018.21
G01724	Glycopeptide 01724	1926.87	13.2	2	3851.73
G01725	Glycopeptide 01725	1371.59	13.09	2	2741.17
G01726	Glycopeptide 01726	1571.05	13.22	3	4710.14
G01727	Glycopeptide 01727	1171.56	13.2	2	2341.1
G01728	Glycopeptide 01728	1326.56	13.19	2	2651.11
G01729	Glycopeptide 01729	1413.69	13.26	2	2825.36
G01730	Glycopeptide 01730	1587.36	13.22	3	4759.07
G01731	Glycopeptide 01731	1701.76	13.22	3	5102.25
G01733	Glycopeptide 01733	1739.76	13.36	3	5216.26
G01734	Glycopeptide 01734	1737.05	13.32	3	5208.13
G01735	Glycopeptide 01735	1053.53	13.27	2	2105.04
G01736	Glycopeptide 01736	1177.05	13.26	2	2352.09
G01737	Glycopeptide 01737	1283.91	13.23	3	3848.7
G01739	Glycopeptide 01739	1055.47	13.29	2	2108.92
G01740	Glycopeptide 01740	1521.02	13.22	3	4560.03
G01741	Glycopeptide 01741	1538.68	13.24	3	4613
G01742	Glycopeptide 01742	1966.84	13.2	3	5897.48
G01743	Glycopeptide 01743	1361.59	13.32	3	4081.74
G01745	Glycopeptide 01745	1495.65	13.33	3	4483.93
G01746	Glycopeptide 01746	1555.65	13.46	3	4663.93
G01748	Glycopeptide 01748	1503.68	13.34	3	4508.02
G01749	Glycopeptide 01749	1514.66	13.33	2	3027.3
G01750	Glycopeptide 01750	1775.39	13.33	3	5323.14
G01751	Glycopeptide 01751	1237.58	13.25	2	2473.14
G01752	Glycopeptide 01752	1310.63	13.31	2	2619.25
G01753	Glycopeptide 01753	1723.44	13.44	3	5167.31
G01755	Glycopeptide 01755	1893.86	13.26	2	3785.71
G01756	Glycopeptide 01756	1240.63	13.32	2	2479.25
G01758	Glycopeptide 01758	1477.67	13.33	2	2953.33
G01759	Glycopeptide 01759	1504.34	13.28	3	4509.99
G01760	Glycopeptide 01760	1958.84	13.4	3	5873.5
G01761	Glycopeptide 01761	1484.67	13.31	3	4450.98
G01762	Glycopeptide 01762	1523.67	13.27	3	4567.99
G01764	Glycopeptide 01764	1664.74	13.29	2	3327.46
G01765	Glycopeptide 01765	1571.26	13.41	3	4710.75
G01766	Glycopeptide 01766	1315.11	13.28	2	2628.2
G01767	Glycopeptide 01767	1468.63	13.41	2	2935.25
G01768	Glycopeptide 01768	1971.85	13.41	3	5912.52
G01769	Glycopeptide 01769	1269.14	13.38	2	2536.26
G01770	Glycopeptide 01770	1327.61	13.45	3	3979.8
G01771	Glycopeptide 01771	1344.58	13.18	2	2687.15
G01773	Glycopeptide 01773	1492.66	13.32	2	2983.31
G01774	Glycopeptide 01774	1513.66	13.3	3	4537.96
G01775	Glycopeptide 01775	1482.66	13.21	2	2963.3
G01777	Glycopeptide 01777	1332.09	13.46	2	2662.17
G01778	Glycopeptide 01778	1554.71	13.32	2	3107.4
G01779	Glycopeptide 01779	1087.98	13.48	2	2173.95
G01780	Glycopeptide 01780	1105.04	13.47	2	2208.06
G01781	Glycopeptide 01781	1305.57	13.43	2	2609.13
G01782	Glycopeptide 01782	1680.74	13.38	2	3359.46
G01783	Glycopeptide 01783	2055.87	13.5	3	6164.6
G01784	Glycopeptide 01784	1120.15	13.54	3	3357.43
G01788	Glycopeptide 01788	1465.71	13.43	2	2929.41
G01790	Glycopeptide 01790	1576.33	13.5	3	4725.98
G01791	Glycopeptide 01791	1584.24	13.51	3	4749.7
G01792	Glycopeptide 01792	1617.21	13.53	2	3232.41
G01793	Glycopeptide 01793	2061.2	13.55	3	6180.59
G01794	Glycopeptide 01794	2074.54	13.56	3	6220.59
G01796	Glycopeptide 01796	1541.65	13.53	4	6162.59
G01797	Glycopeptide 01797	1437.22	13.51	2	2872.42
G01798	Glycopeptide 01798	1449.2	13.49	2	2896.38
G01799	Glycopeptide 01799	1677.29	13.59	2	3352.56
G01800	Glycopeptide 01800	1374.61	13.54	2	2747.2
G01804	Glycopeptide 01804	1259.6	13.47	2	2517.18
G01805	Glycopeptide 01805	1735.78	13.55	3	5204.3
G01808	Glycopeptide 01808	1629.33	13.65	3	4884.97
G01810	Glycopeptide 01810	2069.21	13.55	3	6204.61
G01812	Glycopeptide 01812	1722.11	13.56	3	5163.29
G01814	Glycopeptide 01814	1545.65	13.51	3	4633.94
G01816	Glycopeptide 01816	1645.74	13.4	2	3289.46
G01818	Glycopeptide 01818	2082.54	13.57	3	6244.59
G01819	Glycopeptide 01819	1556.4	13.66	2	3110.79
G01820	Glycopeptide 01820	1662.35	13.6	3	4984.03
G01821	Glycopeptide 01821	1670.01	13.61	3	5006.99
G01822	Glycopeptide 01822	1674.67	13.64	3	5020.98
G01829	Glycopeptide 01829	1789.8	13.61	3	5366.39
G01830	Glycopeptide 01830	1199.11	13.76	2	2396.21
G01834	Glycopeptide 01834	1582	13.71	3	4742.98
G01836	Glycopeptide 01836	1356.6	13.59	3	4066.78
G01840	Glycopeptide 01840	1318.61	13.8	3	3952.8
G01843	Glycopeptide 01843	1345.58	13.64	3	4033.72
G01844	Glycopeptide 01844	1423.68	13.77	3	4268.03
G01849	Glycopeptide 01849	1362.61	13.66	2	2723.21
G01850	Glycopeptide 01850	1034.49	13.7	2	2066.97
G01854	Glycopeptide 01854	1730.77	13.83	3	5189.28
G01856	Glycopeptide 01856	1118.06	13.78	2	2234.11
G01858	Glycopeptide 01858	1552.67	13.79	3	4654.99
G01860	Glycopeptide 01860	1632.01	13.79	3	4893.02
G01861	Glycopeptide 01861	1741.11	13.6	3	5220.3
G01862	Glycopeptide 01862	1424.29	13.93	3	4269.85
G01863	Glycopeptide 01863	2074.88	13.7	3	6221.61
G01864	Glycopeptide 01864	1034.78	13.8	3	3101.32
G01866	Glycopeptide 01866	1630.31	13.76	2	3258.61
G01869	Glycopeptide 01869	1827.82	13.81	3	5480.44
G01870	Glycopeptide 01870	1533.32	13.86	3	4596.93
G01873	Glycopeptide 01873	1545	13.91	3	4631.97
G01874	Glycopeptide 01874	1654.13	13.86	3	4959.38
G01875	Glycopeptide 01875	1852.27	13.77	3	5553.79
G01877	Glycopeptide 01877	1277.13	13.78	2	2552.25
G01879	Glycopeptide 01879	1525.66	13.77	3	4573.95
G01880	Glycopeptide 01880	1672.78	13.85	3	5015.33
G01881	Glycopeptide 01881	1755.73	14.01	3	5264.16
G01882	Glycopeptide 01882	1353.66	13.93	3	4057.95
G01883	Glycopeptide 01883	1383.63	13.83	2	2765.24
G01884	Glycopeptide 01884	1441.63	13.91	3	4321.85
G01885	Glycopeptide 01885	1687.75	13.8	2	3373.48
G01886	Glycopeptide 01886	1212.57	13.86	3	3634.68
G01888	Glycopeptide 01888	1616.31	13.92	2	3230.6
G01889	Glycopeptide 01889	1738.8	13.89	3	5213.37
G01890	Glycopeptide 01890	1355.6	13.58	3	4063.77
G01891	Glycopeptide 01891	1229.61	13.91	2	2457.21
G01892	Glycopeptide 01892	1430.64	13.95	2	2859.26
G01893	Glycopeptide 01893	1534.66	13.77	3	4600.97
G01894	Glycopeptide 01894	1249.08	13.99	2	2496.14
G01895	Glycopeptide 01895	1265.59	13.82	2	2529.17
G01898	Glycopeptide 01898	1236.59	13.94	2	2471.17
G01899	Glycopeptide 01899	1471.64	14.04	3	4411.89
G01900	Glycopeptide 01900	1571.65	13.94	3	4711.92
G01901	Glycopeptide 01901	1690.79	13.99	2	3379.57
G01902	Glycopeptide 01902	1156.54	13.96	2	2311.07
G01903	Glycopeptide 01903	1399.16	13.86	2	2796.29
G01905	Glycopeptide 01905	1358.14	13.98	2	2714.26
G01906	Glycopeptide 01906	1422.95	14.01	3	4265.84
G01907	Glycopeptide 01907	1490.65	13.94	3	4468.92
G01908	Glycopeptide 01908	1157.55	13.93	2	2313.09
G01909	Glycopeptide 01909	1312.62	13.95	2	2623.22
G01910	Glycopeptide 01910	1435.64	13.91	2	2869.26
G01913	Glycopeptide 01913	1063.53	14.04	2	2125.05
G01914	Glycopeptide 01914	1540.66	13.92	3	4618.94
G01915	Glycopeptide 01915	1703.78	13.95	4	6811.08
G01916	Glycopeptide 01916	1262.59	14.01	3	3784.75
G01917	Glycopeptide 01917	1386.63	14.03	2	2771.25
G01919	Glycopeptide 01919	1676.29	13.82	2	3350.55
G01920	Glycopeptide 01920	2262.06	14.01	3	6783.15
G01921	Glycopeptide 01921	1242.62	14.06	2	2483.23
G01922	Glycopeptide 01922	2254.4	14	3	6760.18
G01924	Glycopeptide 01924	1200.09	14.02	2	2398.16
G01926	Glycopeptide 01926	1446.64	14.13	2	2891.25
G01929	Glycopeptide 01929	1356.6	14.16	3	4066.79
G01930	Glycopeptide 01930	1270.62	13.93	2	2539.23
G01931	Glycopeptide 01931	1271.13	14.01	2	2540.25
G01932	Glycopeptide 01932	1375.6	13.82	3	4123.79
G01933	Glycopeptide 01933	1463.29	14.09	2	2924.56
G01934	Glycopeptide 01934	1455.64	14.02	3	4363.88
G01935	Glycopeptide 01935	2018.89	14.06	3	6053.64
G01936	Glycopeptide 01936	1314.61	14.18	2	2627.2
G01937	Glycopeptide 01937	1140.03	13.96	2	2278.05
G01939	Glycopeptide 01939	2239.09	14.11	3	6714.24
G01941	Glycopeptide 01941	2056.21	14.19	3	6165.61
G01942	Glycopeptide 01942	1417.65	14.17	2	2833.28
G01943	Glycopeptide 01943	1522.67	13.94	3	4565
G01944	Glycopeptide 01944	1933.86	14.19	3	5798.55
G01945	Glycopeptide 01945	1317.65	14.42	3	3949.94
G01946	Glycopeptide 01946	1436.67	14.04	2	2871.32
G01948	Glycopeptide 01948	1993.83	14.26	2	3985.65
G01949	Glycopeptide 01949	1547	14.04	3	4637.97
G01951	Glycopeptide 01951	1965.32	14.18	2	3928.63
G01953	Glycopeptide 01953	1752.42	14.23	3	5254.25
G01954	Glycopeptide 01954	2182.92	14.23	3	6545.74
G01955	Glycopeptide 01955	2032.53	14.3	3	6094.56
G01956	Glycopeptide 01956	1582.34	13.95	3	4743.99
G01957	Glycopeptide 01957	1964.82	14.25	3	5891.45
G01958	Glycopeptide 01958	1317.52	14.24	3	3949.54
G01960	Glycopeptide 01960	1290.87	14.29	3	3869.6
G01961	Glycopeptide 01961	1307.18	14.42	3	3918.51
G01964	Glycopeptide 01964	1281.13	14.45	2	2560.24
G01966	Glycopeptide 01966	2014.2	14.34	3	6039.59
G01969	Glycopeptide 01969	1322.18	14.25	3	3963.5
G01971	Glycopeptide 01971	1977.49	14.39	2	3952.97
G01973	Glycopeptide 01973	1473.63	14.31	4	5890.51
G01974	Glycopeptide 01974	1952.86	14.27	3	5855.57
G01976	Glycopeptide 01976	1984.19	14.36	3	5949.54
G01978	Glycopeptide 01978	1483.64	14.33	2	2965.27
G01979	Glycopeptide 01979	1972.84	14.35	3	5915.49
G01981	Glycopeptide 01981	1982.82	14.4	3	5945.43
G01982	Glycopeptide 01982	1277.59	14.35	2	2553.16
G01983	Glycopeptide 01983	1614.26	14.37	2	3226.5
G01984	Glycopeptide 01984	1084.53	14.35	2	2167.05
G01985	Glycopeptide 01985	1299.53	14.29	3	3895.57
G01987	Glycopeptide 01987	1376.61	14.15	2	2751.21
G01988	Glycopeptide 01988	1487.63	14.33	2	2973.25
G01989	Glycopeptide 01989	1771.77	14.33	3	5312.28
G01990	Glycopeptide 01990	1111.49	14.41	2	2220.97
G01991	Glycopeptide 01991	1388.16	14.45	2	2774.3
G01992	Glycopeptide 01992	1661.69	14.3	4	6642.73
G01993	Glycopeptide 01993	1674.21	14.52	2	3346.4
G01995	Glycopeptide 01995	1855.39	14.4	2	3708.77
G01996	Glycopeptide 01996	1095.51	14.41	2	2189.01
G01998	Glycopeptide 01998	1038.97	14.47	2	2075.92
G01999	Glycopeptide 01999	1449.97	14.35	3	4346.88
G02001	Glycopeptide 02001	1958.84	14.24	3	5873.48
G02003	Glycopeptide 02003	1468.97	14.33	3	4403.9
G02004	Glycopeptide 02004	1295.67	14.48	2	2589.32
G02005	Glycopeptide 02005	1229.12	14.45	2	2456.23
G02008	Glycopeptide 02008	1853.95	14.5	3	5558.82
G02010	Glycopeptide 02010	1684.46	14.5	4	6733.81
G02011	Glycopeptide 02011	1548.68	14.48	3	4643
G02014	Glycopeptide 02014	1415.63	14.32	2	2829.23
G02015	Glycopeptide 02015	1872.95	14.45	3	5615.83
G02016	Glycopeptide 02016	2183.92	14.53	3	6548.75
G02019	Glycopeptide 02019	1533.33	14.49	3	4596.96
G02020	Glycopeptide 02020	1537.31	14.69	3	4608.9
G02021	Glycopeptide 02021	1130.04	14.49	2	2258.07
G02023	Glycopeptide 02023	1812.79	14.6	3	5435.34
G02024	Glycopeptide 02024	1113.04	14.47	2	2224.06
G02027	Glycopeptide 02027	1643.68	14.64	4	6570.71
G02029	Glycopeptide 02029	1232.17	14.64	2	2462.32
G02030	Glycopeptide 02030	1324.64	14.65	3	3970.91
G02032	Glycopeptide 02032	2086.3	14.63	3	6255.88
G02033	Glycopeptide 02033	2097.31	14.6	3	6288.92
G02035	Glycopeptide 02035	1408.71	14.64	2	2815.41
G02037	Glycopeptide 02037	1826.46	14.61	3	5476.37
G02039	Glycopeptide 02039	1174.03	14.64	2	2346.04
G02040	Glycopeptide 02040	1802	14.7	4	7203.95
G02041	Glycopeptide 02041	2078.64	14.62	3	6232.91
G02043	Glycopeptide 02043	1260.67	14.69	2	2519.33
G02044	Glycopeptide 02044	1284.91	14.52	3	3851.7
G02045	Glycopeptide 02045	2061.66	14.61	3	6181.97
G02047	Glycopeptide 02047	1317.32	14.6	3	3948.94
G02048	Glycopeptide 02048	1192.05	14.63	2	2382.08
G02049	Glycopeptide 02049	1234.58	14.64	2	2467.15
G02050	Glycopeptide 02050	1542.72	14.75	2	3083.43
G02051	Glycopeptide 02051	1062.51	14.8	2	2123
G02052	Glycopeptide 02052	1511.99	14.79	3	4532.94
G02053	Glycopeptide 02053	1416.67	14.79	2	2831.32
G02056	Glycopeptide 02056	1163.54	14.8	2	2325.06
G02058	Glycopeptide 02058	1762.34	14.73	2	3522.66
G02059	Glycopeptide 02059	2069.98	14.68	3	6206.92
G02060	Glycopeptide 02060	1242.6	14.64	2	2483.17
G02061	Glycopeptide 02061	1355.65	14.64	3	4063.94
G02062	Glycopeptide 02062	1280.87	14.79	3	3839.59
G02063	Glycopeptide 02063	1790.54	14.67	3	5368.6
G02064	Glycopeptide 02064	1336.99	14.67	3	4007.95
G02066	Glycopeptide 02066	1343.63	14.68	3	4027.86
G02068	Glycopeptide 02068	1588.7	14.85	2	3175.39
G02069	Glycopeptide 02069	1756.38	14.86	3	5266.12
G02071	Glycopeptide 02071	1674.39	14.95	3	5020.14
G02072	Glycopeptide 02072	1786.42	14.88	2	3570.82
G02073	Glycopeptide 02073	1797.9	14.87	2	3593.78
G02076	Glycopeptide 02076	1437.71	14.74	2	2873.4
G02078	Glycopeptide 02078	1198.26	14.92	3	3591.77
G02080	Glycopeptide 02080	1616.71	14.92	2	3231.4
G02081	Glycopeptide 02081	1814.93	14.89	2	3627.84
G02082	Glycopeptide 02082	1936.32	14.48	2	3870.62
G02083	Glycopeptide 02083	1227.58	14.84	3	3679.7
G02084	Glycopeptide 02084	1290.87	14.97	3	3869.6
G02085	Glycopeptide 02085	1358.27	14.96	3	4071.79
G02086	Glycopeptide 02086	1600.72	14.95	2	3199.42
G02088	Glycopeptide 02088	1722.74	14.94	3	5165.2
G02089	Glycopeptide 02089	1406.63	14.97	3	4216.87
G02090	Glycopeptide 02090	1550.66	14.93	3	4648.94
G02091	Glycopeptide 02091	1625.7	14.94	3	4874.08
G02092	Glycopeptide 02092	1208.58	14.94	3	3622.72
G02093	Glycopeptide 02093	1304.54	15	2	2607.06
G02094	Glycopeptide 02094	1297.59	14.77	2	2593.16
G02095	Glycopeptide 02095	1474.65	14.74	3	4420.92
G02096	Glycopeptide 02096	1287.1	14.95	2	2572.17
G02099	Glycopeptide 02099	1449.17	15.01	2	2896.32
G02101	Glycopeptide 02101	1277.56	15.03	2	2553.11
G02102	Glycopeptide 02102	1148.54	15.04	2	2295.06
G02103	Glycopeptide 02103	1305.56	15.09	3	3913.65
G02104	Glycopeptide 02104	1898.87	14.95	2	3795.72
G02105	Glycopeptide 02105	1270.07	15.07	2	2538.13
G02106	Glycopeptide 02106	1455.3	15.15	3	4362.88
G02107	Glycopeptide 02107	1503.98	15.17	3	4508.93
G02108	Glycopeptide 02108	1685.16	15.08	3	5052.47
G02109	Glycopeptide 02109	2055.88	14.92	3	6164.61
G02110	Glycopeptide 02110	1446.2	15.05	2	2890.38
G02111	Glycopeptide 02111	1058.46	15	2	2114.91
G02112	Glycopeptide 02112	1468.64	15.17	3	4402.89
G02113	Glycopeptide 02113	1710.75	15.32	2	3419.49
G02116	Glycopeptide 02116	1045.46	15.34	2	2088.91
G02117	Glycopeptide 02117	1260.59	15.12	2	2519.17
G02118	Glycopeptide 02118	1261.59	15.12	2	2521.17
G02119	Glycopeptide 02119	1155.03	15.1	2	2308.04
G02121	Glycopeptide 02121	1353.32	15.14	3	4056.93
G02122	Glycopeptide 02122	1190.94	14.98	3	3569.8
G02123	Glycopeptide 02123	1334.32	15.15	3	3999.93
G02124	Glycopeptide 02124	1052.95	15.3	2	2103.89
G02125	Glycopeptide 02125	1060.94	15.32	2	2119.86
G02127	Glycopeptide 02127	2061	15.1	2	4119.97
G02128	Glycopeptide 02128	1393.67	15.3	2	2785.33
G02129	Glycopeptide 02129	1436.7	14.94	2	2871.39
G02130	Glycopeptide 02130	1680.74	15.43	2	3359.47
G02131	Glycopeptide 02131	1076.03	15.42	2	2150.05
G02132	Glycopeptide 02132	1334.99	15.18	3	4001.96
G02133	Glycopeptide 02133	1417.7	15.11	2	2833.39
G02135	Glycopeptide 02135	1857.49	15.22	3	5569.46
G02136	Glycopeptide 02136	1128.03	15.47	2	2254.04
G02137	Glycopeptide 02137	1560.72	15.4	3	4679.15
G02139	Glycopeptide 02139	1033.98	15.32	2	2065.94
G02140	Glycopeptide 02140	1329.93	15.21	3	3986.76
G02141	Glycopeptide 02141	1693.22	15.43	2	3384.43
G02142	Glycopeptide 02142	1732.45	15.41	3	5194.33
G02143	Glycopeptide 02143	1139.51	15.46	3	3415.52
G02145	Glycopeptide 02145	1264.91	15.14	3	3791.7
G02146	Glycopeptide 02146	1334.65	15.24	2	2667.29
G02147	Glycopeptide 02147	1687.77	15.35	2	3373.52
G02150	Glycopeptide 02150	1291.21	15.25	3	3870.6
G02154	Glycopeptide 02154	1814.1	15.4	3	5439.28
G02155	Glycopeptide 02155	1120.49	15.5	3	3358.45
G02157	Glycopeptide 02157	1431.63	15.59	3	4291.86
G02158	Glycopeptide 02158	1880.54	15.57	3	5638.6
G02160	Glycopeptide 02160	1004.02	15.55	2	2006.03
G02161	Glycopeptide 02161	1439.74	15.57	2	2877.46
G02162	Glycopeptide 02162	2032.86	15.61	3	6095.56
G02164	Glycopeptide 02164	1893.86	15.63	2	3785.7
G02165	Glycopeptide 02165	1973.27	15.59	3	5916.8
G02166	Glycopeptide 02166	1362.61	15.42	2	2723.2
G02167	Glycopeptide 02167	1889.93	15.54	2	3777.84
G02169	Glycopeptide 02169	1991.94	15.61	3	5972.79
G02172	Glycopeptide 02172	1391.26	15.57	3	4170.76
G02173	Glycopeptide 02173	1352.64	15.26	2	2703.26
G02174	Glycopeptide 02174	1319.96	15.7	3	3956.85
G02175	Glycopeptide 02175	1045.56	15.88	2	2089.11
G02176	Glycopeptide 02176	1793.52	15.8	3	5377.52
G02177	Glycopeptide 02177	1838.89	15.77	2	3675.77
G02178	Glycopeptide 02178	1192.61	15.77	2	2383.2
G02179	Glycopeptide 02179	1243.59	15.76	3	3727.74
G02180	Glycopeptide 02180	1021	15.82	2	2039.99
G02181	Glycopeptide 02181	1448.95	15.56	3	4343.84
G02182	Glycopeptide 02182	1444.66	15.64	2	2887.3
G02183	Glycopeptide 02183	1980.94	15.74	2	3959.86
G02185	Glycopeptide 02185	1156.04	15.6	2	2310.06
G02186	Glycopeptide 02186	1225.26	15.75	3	3672.76
G02187	Glycopeptide 02187	1425.63	15.68	3	4273.88
G02188	Glycopeptide 02188	1772.85	15.76	2	3543.69
G02189	Glycopeptide 02189	1866.89	15.78	2	3731.77
G02193	Glycopeptide 02193	1243.23	15.78	3	3726.66
G02195	Glycopeptide 02195	1635.13	15.94	3	4902.36
G02196	Glycopeptide 02196	1062.5	15.67	2	2122.98
G02197	Glycopeptide 02197	2278.34	15.91	3	6832.01
G02198	Glycopeptide 02198	1781.51	15.93	4	7122.01
G02199	Glycopeptide 02199	1430.96	15.71	3	4289.86
G02200	Glycopeptide 02200	1554.71	15.87	2	3107.41
G02201	Glycopeptide 02201	2375.71	15.99	3	7124.11
G02202	Glycopeptide 02202	1261.9	15.72	3	3782.67
G02204	Glycopeptide 02204	2160.52	15.93	2	4319.03
G02205	Glycopeptide 02205	1290.53	15.68	3	3868.58
G02206	Glycopeptide 02206	2346.37	15.92	3	7036.09
G02207	Glycopeptide 02207	1205.5	16.01	3	3613.49
G02208	Glycopeptide 02208	1104.55	15.83	2	2207.09
G02209	Glycopeptide 02209	1440.01	15.94	3	4317.01
G02210	Glycopeptide 02210	1793.78	16	3	5378.32
G02212	Glycopeptide 02212	1807.78	15.99	2	3613.55
G02213	Glycopeptide 02213	1654.13	15.97	3	4959.36
G02214	Glycopeptide 02214	1696.75	16.03	3	5087.23
G02215	Glycopeptide 02215	1699.11	16.03	3	5094.32
G02217	Glycopeptide 02217	1093.53	16.13	3	3277.58
G02218	Glycopeptide 02218	1773.85	15.85	3	5318.54
G02220	Glycopeptide 02220	1838.39	15.81	2	3674.76
G02221	Glycopeptide 02221	1146.23	16.16	3	3435.68
G02222	Glycopeptide 02222	1719.86	16.19	2	3437.7
G02223	Glycopeptide 02223	1235.99	16.24	2	2469.96
G02228	Glycopeptide 02228	1389.14	16.31	2	2776.26
G02229	Glycopeptide 02229	1114.82	16.38	3	3341.45
G02230	Glycopeptide 02230	1223.65	16.35	2	2445.28
G02231	Glycopeptide 02231	1634.79	16.05	3	4901.35
G02232	Glycopeptide 02232	1232.59	15.89	2	2463.16
G02233	Glycopeptide 02233	1642.79	16.13	3	4925.33
G02234	Glycopeptide 02234	1290.87	15.97	3	3869.6
G02237	Glycopeptide 02237	1147.07	16.27	2	2292.12
G02239	Glycopeptide 02239	1876.22	16.39	3	5625.62
G02240	Glycopeptide 02240	1640.8	16.23	2	3279.59
G02243	Glycopeptide 02243	1826.43	16.19	3	5476.28
G02244	Glycopeptide 02244	1731.32	16.28	2	3460.62
G02245	Glycopeptide 02245	1525.7	16.67	2	3049.38
G02246	Glycopeptide 02246	1268.62	16.69	3	3802.84
G02247	Glycopeptide 02247	1308.1	16.53	2	2614.19
G02250	Glycopeptide 02250	1277.61	16.58	2	2553.21
G02251	Glycopeptide 02251	1560.74	16.23	2	3119.46
G02252	Glycopeptide 02252	1029.96	16.68	2	2057.9
G02255	Glycopeptide 02255	1231.67	16.62	2	2461.32
G02256	Glycopeptide 02256	1354.62	16.64	3	4060.83
G02259	Glycopeptide 02259	2222.29	17.13	3	6663.86
G02261	Glycopeptide 02261	1370.14	16.75	2	2738.27
G02263	Glycopeptide 02263	1844.42	16.93	3	5530.24
G02264	Glycopeptide 02264	1827.11	16.87	3	5478.3
G02265	Glycopeptide 02265	2030.84	17.38	3	6089.49
G02268	Glycopeptide 02268	1498.1	17.47	2	2994.19
G02269	Glycopeptide 02269	1795.12	17.51	3	5382.34
G02271	Glycopeptide 02271	1373.64	17.17	3	4117.91
G02272	Glycopeptide 02272	1194.1	17.54	2	2386.19
G02273	Glycopeptide 02273	1334.2	17.65	2	2666.38
G02274	Glycopeptide 02274	1857.21	17.87	3	5568.6
G02278	Glycopeptide 02278	1239.61	18.94	3	3715.81
G02279	Glycopeptide 02279	1859.42	19.04	2	3716.83
G02282	Glycopeptide 02282	1408.5	1.14	2	2814.99
G02283	Glycopeptide 02283	1550.57	1.28	2	3099.12
G02284	Glycopeptide 02284	1496.54	3.37	3	4486.59
G02285	Glycopeptide 02285	1441.61	3.39	3	4321.81
G02286	Glycopeptide 02286	1104.91	3.4	2	2207.8
G02287	Glycopeptide 02287	1132.37	3.4	2	2262.72
G02288	Glycopeptide 02288	1423.29	3.4	3	4266.86
G02289	Glycopeptide 02289	1831.43	3.44	4	7321.7
G02290	Glycopeptide 02290	1093.42	3.5	2	2184.82
G02291	Glycopeptide 02291	1068.46	3.52	2	2134.9
G02292	Glycopeptide 02292	1122.43	3.55	2	2242.84
G02293	Glycopeptide 02293	1594.35	3.76	4	6373.37
G02294	Glycopeptide 02294	2174.16	3.76	3	6519.45
G02295	Glycopeptide 02295	1508.13	4.22	2	3014.24
G02296	Glycopeptide 02296	1609.67	4.22	2	3217.32
G02297	Glycopeptide 02297	1462.06	4.38	2	2922.1
G02298	Glycopeptide 02298	1490.02	4.38	2	2978.03
G02299	Glycopeptide 02299	1686.26	4.4	2	3370.5
G02300	Glycopeptide 02300	1483.08	4.44	2	2964.13
G02301	Glycopeptide 02301	1381.03	4.47	2	2760.05
G02302	Glycopeptide 02302	1408.49	4.48	2	2814.97
G02303	Glycopeptide 02303	1326.97	4.54	2	2651.92
G02304	Glycopeptide 02304	1401.55	4.55	2	2801.08
G02305	Glycopeptide 02305	1299.5	4.57	2	2596.99
G02306	Glycopeptide 02306	1054.37	4.58	2	2106.73
G02307	Glycopeptide 02307	1096.31	4.59	2	2190.61
G02308	Glycopeptide 02308	1124.28	4.59	2	2246.54
G02309	Glycopeptide 02309	1042.39	4.6	2	2082.77
G02310	Glycopeptide 02310	1607.61	4.65	2	3213.2
G02311	Glycopeptide 02311	1526.08	4.77	2	3050.15
G02312	Glycopeptide 02312	1373.59	4.99	2	2745.17
G02313	Glycopeptide 02313	1066.46	5.33	2	2130.9
G02314	Glycopeptide 02314	1424.55	5.48	3	4270.63
G02315	Glycopeptide 02315	1740.37	5.53	3	5218.08
G02316	Glycopeptide 02316	1291.54	5.57	2	2581.06
G02317	Glycopeptide 02317	1722.06	5.6	3	5163.16
G02318	Glycopeptide 02318	1759.35	5.6	3	5275.02
G02319	Glycopeptide 02319	1348.01	5.61	2	2694
G02320	Glycopeptide 02320	1374.46	5.62	2	2746.9
G02321	Glycopeptide 02321	1246.04	5.66	2	2490.05
G02322	Glycopeptide 02322	1102.1	5.88	3	3303.28
G02323	Glycopeptide 02323	1654.17	5.88	2	3306.32
G02324	Glycopeptide 02324	1480.65	5.89	2	2959.29
G02325	Glycopeptide 02325	1507.61	5.9	2	3013.21
G02326	Glycopeptide 02326	1715.28	5.97	2	3428.54
G02327	Glycopeptide 02327	1143.18	5.98	3	3426.52
G02328	Glycopeptide 02328	1743.25	5.98	2	3484.49
G02329	Glycopeptide 02329	2127.21	6.21	3	6378.62
G02330	Glycopeptide 02330	2059.52	6.38	3	6175.54
G02331	Glycopeptide 02331	1366.12	6.71	2	2730.23
G02332	Glycopeptide 02332	1445.68	6.86	2	2889.34
G02333	Glycopeptide 02333	1740.16	6.91	2	3478.31
G02334	Glycopeptide 02334	1700.71	6.96	2	3399.4
G02335	Glycopeptide 02335	1729.19	6.99	2	3456.36
G02336	Glycopeptide 02336	1309.63	7.2	2	2617.25
G02337	Glycopeptide 02337	1105.98	7.26	2	2209.94
G02338	Glycopeptide 02338	1061	7.36	2	2119.99
G02339	Glycopeptide 02339	1113.51	7.37	2	2225.01
G02340	Glycopeptide 02340	1328.56	7.44	2	2655.1
G02341	Glycopeptide 02341	1067.5	7.49	2	2132.98
G02342	Glycopeptide 02342	1171.55	7.54	2	2341.09
G02343	Glycopeptide 02343	1675.86	7.63	2	3349.7
G02344	Glycopeptide 02344	1196.06	7.68	2	2390.09
G02345	Glycopeptide 02345	1373.57	7.7	2	2745.12
G02346	Glycopeptide 02346	1092.5	7.76	2	2182.98
G02347	Glycopeptide 02347	1380.62	7.8	2	2759.22
G02348	Glycopeptide 02348	1427.07	8.11	2	2852.12
G02349	Glycopeptide 02349	1399.11	8.16	2	2796.21
G02350	Glycopeptide 02350	1342.08	8.32	2	2682.14
G02351	Glycopeptide 02351	2133.89	8.32	2	4265.76
G02352	Glycopeptide 02352	1355.57	8.39	2	2709.12
G02353	Glycopeptide 02353	1214.53	8.42	3	3640.56
G02354	Glycopeptide 02354	1840.25	8.63	2	3678.48
G02355	Glycopeptide 02355	1866.7	8.79	2	3731.39
G02356	Glycopeptide 02356	1986.8	8.89	2	3971.57
G02357	Glycopeptide 02357	1963.83	9	2	3925.64
G02358	Glycopeptide 02358	1524.65	9.25	2	3047.28
G02359	Glycopeptide 02359	1170.05	9.34	2	2338.09
G02360	Glycopeptide 02360	1469.68	9.38	2	2937.35
G02361	Glycopeptide 02361	1550.66	9.45	2	3099.3
G02362	Glycopeptide 02362	1413.25	9.46	3	4236.71
G02363	Glycopeptide 02363	1597.22	9.48	2	3192.42
G02364	Glycopeptide 02364	2010.86	9.48	2	4019.7
G02365	Glycopeptide 02365	1388.16	9.49	2	2774.31
G02366	Glycopeptide 02366	1998.37	9.49	2	3994.73
G02367	Glycopeptide 02367	2026.33	9.49	2	4050.65
G02368	Glycopeptide 02368	1368.86	9.5	3	4103.56
G02369	Glycopeptide 02369	2019.39	9.59	2	4036.76
G02370	Glycopeptide 02370	1643.64	9.68	3	4927.91
G02371	Glycopeptide 02371	1002.96	10.04	2	2003.91
G02372	Glycopeptide 02372	2359.44	10.12	2	4716.86
G02373	Glycopeptide 02373	1974.85	10.27	2	3947.69
G02374	Glycopeptide 02374	1750.09	10.39	2	3498.17
G02375	Glycopeptide 02375	1407	10.41	2	2811.98
G02376	Glycopeptide 02376	1761.74	10.48	2	3521.47
G02378	Glycopeptide 02378	1381.59	10.53	2	2761.17
G02379	Glycopeptide 02379	1830.73	10.53	2	3659.45
G02380	Glycopeptide 02380	1009.76	10.72	3	3026.27
G02381	Glycopeptide 02381	1463.15	10.72	2	2924.29
G02382	Glycopeptide 02382	2020.56	10.72	3	6058.66
G02383	Glycopeptide 02383	1567.61	10.77	2	3133.2
G02384	Glycopeptide 02384	1696.06	11.05	3	5085.17
G02385	Glycopeptide 02385	1295.99	11.07	2	2589.97
G02386	Glycopeptide 02386	1354.95	11.07	2	2707.88
G02387	Glycopeptide 02387	1594.23	11.1	2	3186.44
G02388	Glycopeptide 02388	1289.51	11.16	3	3865.52
G02389	Glycopeptide 02389	1044.49	11.21	3	3130.45
G02390	Glycopeptide 02390	1076.95	11.23	2	2151.89
G02391	Glycopeptide 02391	1262.54	11.23	2	2523.06
G02392	Glycopeptide 02392	1012.02	11.34	2	2022.03
G02393	Glycopeptide 02393	2068.03	11.34	2	4134.05
G02394	Glycopeptide 02394	1021.03	11.35	2	2040.04
G02395	Glycopeptide 02395	1728.81	11.37	2	3455.61
G02396	Glycopeptide 02396	1100.04	11.45	2	2198.06
G02397	Glycopeptide 02397	1127	11.51	2	2251.98
G02398	Glycopeptide 02398	1821.81	11.58	3	5462.41
G02399	Glycopeptide 02399	1156.55	11.59	2	2311.09
G02400	Glycopeptide 02400	1449.71	11.71	4	5794.81
G02401	Glycopeptide 02401	1421.7	11.74	2	2841.39
G02402	Glycopeptide 02402	1355.82	11.82	3	4064.44
G02403	Glycopeptide 02403	1148.5	11.84	2	2294.98
G02404	Glycopeptide 02404	2007.79	11.84	2	4013.57
G02405	Glycopeptide 02405	1402.63	11.86	2	2803.25
G02406	Glycopeptide 02406	1925.86	11.87	4	7699.4
G02407	Glycopeptide 02407	1027.43	12.17	2	2052.85
G02408	Glycopeptide 02408	1602.24	12.17	2	3202.46
G02409	Glycopeptide 02409	1701.02	12.22	3	5100.04
G02411	Glycopeptide 02411	1327.64	12.3	2	2653.26
G02412	Glycopeptide 02412	1276.63	12.4	2	2551.24
G02413	Glycopeptide 02413	1269.89	12.51	3	3806.65
G02415	Glycopeptide 02415	1000.98	12.55	2	1999.94
G02417	Glycopeptide 02417	1981.88	12.63	3	5942.62
G02418	Glycopeptide 02418	1111.04	12.68	2	2220.06
G02419	Glycopeptide 02419	1990.54	12.68	3	5968.59
G02420	Glycopeptide 02420	1551.06	12.69	2	3100.1
G02421	Glycopeptide 02421	1292.61	12.77	2	2583.2
G02422	Glycopeptide 02422	1900.87	12.78	3	5699.59
G02423	Glycopeptide 02423	2618.29	12.8	2	5234.56
G02424	Glycopeptide 02424	2758.63	12.96	3	8272.87
G02425	Glycopeptide 02425	1487.37	12.97	3	4459.09
G02426	Glycopeptide 02426	2662.27	13	3	7983.78
G02427	Glycopeptide 02427	1871.37	13.04	2	3740.72
G02428	Glycopeptide 02428	1243.62	13.07	2	2485.22
G02429	Glycopeptide 02429	1657.4	13.26	3	4969.18
G02430	Glycopeptide 02430	1264.92	13.59	3	3791.73
G02431	Glycopeptide 02431	1485.31	13.65	3	4452.89
G02432	Glycopeptide 02432	2494.54	13.72	2	4987.06
G02434	Glycopeptide 02434	2274.74	13.94	3	6821.18
G02435	Glycopeptide 02435	1532.65	13.95	3	4594.94
G02436	Glycopeptide 02436	1406.21	14.12	2	2810.4
G02437	Glycopeptide 02437	1348.13	14.27	2	2694.24
G02438	Glycopeptide 02438	1979.53	14.29	3	5935.57
G02439	Glycopeptide 02439	1335.64	14.32	2	2669.26
G02440	Glycopeptide 02440	1391.06	14.33	2	2780.11
G02441	Glycopeptide 02441	1949.3	14.37	2	3896.59
G02442	Glycopeptide 02442	1673.96	14.49	4	6691.79
G02443	Glycopeptide 02443	2232.29	14.49	3	6693.83
G02444	Glycopeptide 02444	1975.99	14.51	2	3949.97
G02445	Glycopeptide 02445	2002.95	14.56	2	4003.89
G02446	Glycopeptide 02446	2115.94	14.59	3	6344.8
G02448	Glycopeptide 02448	1987.98	14.6	2	3973.94
G02449	Glycopeptide 02449	1325.64	14.67	2	2649.26
G02450	Glycopeptide 02450	1824.87	14.89	2	3647.72
G02451	Glycopeptide 02451	1812.38	14.91	2	3622.74
G02452	Glycopeptide 02452	1840.84	14.92	2	3679.67
G02453	Glycopeptide 02453	1313.55	15.1	2	2625.09
G02454	Glycopeptide 02454	1696.77	15.19	3	5087.28
G02455	Glycopeptide 02455	1678.13	15.2	3	5031.36
G02456	Glycopeptide 02456	2517.19	15.2	2	5032.37
G02457	Glycopeptide 02457	1300.6	15.37	2	2599.18
G02458	Glycopeptide 02458	1832.44	15.44	3	5494.31
G02459	Glycopeptide 02459	1707.72	15.55	2	3413.42
G02460	Glycopeptide 02460	1693.74	15.57	2	3385.47
G02461	Glycopeptide 02461	1681.26	15.58	2	3360.5
G02462	Glycopeptide 02462	1792.51	15.86	3	5374.51
G02463	Glycopeptide 02463	1850.38	15.86	2	3698.74
G02464	Glycopeptide 02464	1132.56	16.03	2	2263.11
G02465	Glycopeptide 02465	1811.09	16.19	3	5430.24
G02469	Glycopeptide 02469	1173.52	16.53	2	2345.03
G02470	Glycopeptide 02470	1672.24	16.64	2	3342.47
G02471	Glycopeptide 02471	1479.75	16.84	2	2957.48
G02473	Glycopeptide 02473	1044.02	17.22	2	2086.03
G02474	Glycopeptide 02474	1075.09	17.34	2	2148.15
G02475	Glycopeptide 02475	1610.41	17.38	3	4828.22
G02476	Glycopeptide 02476	1629.73	17.38	3	4886.17
G02477	Glycopeptide 02477	1647.04	17.39	3	4938.09
G02478	Glycopeptide 02478	1592.11	17.4	3	4773.29
G02479	Glycopeptide 02479	2388.16	17.4	2	4774.31
G02480	Glycopeptide 02480	2415.62	17.41	2	4829.23
G02481	Glycopeptide 02481	1813.76	17.52	3	5438.26
G02482	Glycopeptide 02482	1843.8	17.53	3	5528.38
G02483	Glycopeptide 02483	1306.19	17.65	2	2610.36
G02485	Glycopeptide 02485	1220.07	18.15	2	2438.12
G02486	Glycopeptide 02486	1203.56	18.18	2	2405.1
G02487	Glycopeptide 02487	1789.45	18.28	3	5365.33
G02488	Glycopeptide 02488	1127.54	18.44	2	2253.07
G02489	Glycopeptide 02489	1993.5	18.63	3	5977.49
G02490	Glycopeptide 02490	1533.23	19.61	2	3064.45
G02491	Glycopeptide 02491	1874.93	19.66	2	3747.85
G02492	Glycopeptide 02492	1249.62	19.67	3	3745.82
G02493	Glycopeptide 02493	1601.87	20.53	2	3201.72
G02494	Glycopeptide 02494	1240.62	12.69	2	2479.22
G02495	Glycopeptide 02495	1629.81	13.82	2	3257.6
